# Supplementary material for: Munc13-1 restoration mitigates presynaptic pathology in spinal muscular atrophy
Source: Nat Commun. 2025 Sep 30;16:8724. doi: 10.1038/s41467-025-64164-w (PMC12485113; doi:10.1038/s41467-025-64164-w)
Supplement: Supplementary file 7 — Source Data [file 41467_2025_64164_MOESM7_ESM.zip]

Archive with 44 entries (32 files):
- Fig. 2/
- Fig. 2/Fig. 2c_MN_Munc13-1 & Act├ƒ.tif
- Fig. 2/Thumbs.db
- Fig. 7/
- Fig. 7/Fig.7c_Munc13-1_Cre_Cnx.tif
- Fig. 7/Thumbs.db
- Source Data_Moradi et al.xlsx
- __MACOSX/._Source Data_Moradi et al.xlsx
- Supplementary Fig. 1/
- Supplementary Fig. 1/Supplementary Fig. 1b/
- Supplementary Fig. 1/Supplementary Fig. 1i/
- Supplementary Fig. 1/Supplementary Fig. 1b/Supplementary Fig. 1b_MN-Munc13-1 & Cnx.tif
- Supplementary Fig. 1/Supplementary Fig. 1b/Thumbs.db
- Supplementary Fig. 1/Supplementary Fig. 1i/Thumbs.db
- Supplementary Fig. 1/Supplementary Fig. 1i/._Supplementary Fig. 1i_Munc13-1 & Cnx.tif
- Supplementary Fig. 1/Supplementary Fig. 1i/Supplementary Fig. 1i_Munc13-1 & Cnx.tif
- __MACOSX/Supplementary Fig. 1/Supplementary Fig. 1i/._Supplementary Fig. 1i_Munc13-1 & Cnx.tif
- Supplementary Fig. 2/
- Supplementary Fig. 2/Supplementary Fig. 2f/
- Supplementary Fig. 2/Supplementary Fig. 2g/
- Supplementary Fig. 2/Supplementary Fig. 2a/
- Supplementary Fig. 2/Supplementary Fig. 2f/._Supplementary Fig. 2f_Synapsin.tif
- Supplementary Fig. 2/Supplementary Fig. 2f/Thumbs.db
- Supplementary Fig. 2/Supplementary Fig. 2f/Supplementary Fig. 2f_Histone.tif
- Supplementary Fig. 2/Supplementary Fig. 2f/Supplementary Fig. 2f_Synapsin.tif
- __MACOSX/Supplementary Fig. 2/Supplementary Fig. 2f/._Supplementary Fig. 2f_Synapsin.tif
- Supplementary Fig. 2/Supplementary Fig. 2g/Supplementary Fig. 2g_Smn.tif
- Supplementary Fig. 2/Supplementary Fig. 2g/Thumbs.db
- Supplementary Fig. 2/Supplementary Fig. 2g/Supplementary Fig. 2g_Cnx.tif
- __MACOSX/Supplementary Fig. 2/Supplementary Fig. 2g/._Supplementary Fig. 2g_Cnx.tif
- Supplementary Fig. 2/Supplementary Fig. 2g/._Supplementary Fig. 2g_Cnx.tif
- Supplementary Fig. 2/Supplementary Fig. 2a/Supplementary Fig. 2a_Cnx.tif
- Supplementary Fig. 2/Supplementary Fig. 2a/Thumbs.db
- Supplementary Fig. 2/Supplementary Fig. 2a/Supplementary Fig. 2a_RPL8.tif
- Supplementary Fig. 8/
- Supplementary Fig. 8/Supplementary Fig. 8d/
- Supplementary Fig. 8/Supplementary Fig. 8b/
- Supplementary Fig. 8/Supplementary Fig. 8d/Thumbs.db
- Supplementary Fig. 8/Supplementary Fig. 8d/Supplementary Fig. 8d_Cnx.tif
- Supplementary Fig. 8/Supplementary Fig. 8d/Supplementary Fig. 8d_UNC13A.tif
- Supplementary Fig. 8/Supplementary Fig. 8b/Thumbs.db
- Supplementary Fig. 8/Supplementary Fig. 8b/Supplementary Fig. 8b_Cnx & SMN.tif
- __MACOSX/Supplementary Fig. 8/Supplementary Fig. 8b/._Supplementary Fig. 8b_Cnx & SMN.tif
- Supplementary Fig. 8/Supplementary Fig. 8b/._Supplementary Fig. 8b_Cnx & SMN.tif
