# Supplementary material for: Munc13-1 restoration mitigates presynaptic pathology in spinal muscular atrophy
Source: Nat Commun. 2025 Sep 30;16:8724. doi: 10.1038/s41467-025-64164-w (PMC12485113; doi:10.1038/s41467-025-64164-w)
Supplement: Supplementary file 7 — Source Data [file 41467_2025_64164_MOESM7_ESM.zip › Source Data_Moradi et al.xlsx]

## Sheet: Fig. 1
Fig. 1b				Fig. 1d			Fig. 1e			Fig. 1g			Fig. 1h			Fig. 1k			Fig. 1l			Fig. 1m
Axonal compartment
Ctrl	Smn KO			Ctrl	Smn KO		Ctrl	Smn KO		Ctrl	Smn KO		Ctrl	Smn KO		Ctrl	Smn KO		Ctrl	Smn KO		Ctrl	Smn KO
1.00001	0.289172			0.03879	0.014484		0.013793	0.002232		0.626414	0.422837		0.516048	0.816588		0.0298491	0.0124691		1	0.332171		1	0.870551
1	0.376312			0.160359	0.047416		0.017544	0.017699		0.516962	0.397424		1.02706	0.735384		0.0202614	0.0228041		1.00001	0.176777		1.00001	0.726986
1	0.353553			0.074129	0.071043		0.010526	0.011236		0.547184	0.401403		0.598125	0.98912		0.0121042	0.00712256		1	0.329877		1	0.566442
1	0.213159			0.094585	0.021915		0.051546	0.022222		0.497634	0.605395		0.610387	0.680126		0.152277	0.0182236		1	0.939523		1	0.742262
1.0001	0.0476956			0.025471	0.025426		0.015464			0.405593	0.663931		1.32786	1.17131		0.0289503	0.00754142
				0.011417	0.011932		0.015267	0.014706		0.58984	0.635825		1.17183	1.59691		0.0316451	0.00190076
Somatodendritic compartment				0.04741	0.017687			0.012048		0.57567	0.573935		1.20201	1.29866		0.0340418	0.0539037
Ctrl	Smn KO			0.024062	0.01345		0.040293	0.006557		0.674683	0.553865		1.17838	1.23892		0.0123265	0.0418921
1.00001	1.86607			0.027571	0.018716		0.009346	0.010152		0.687858	0.866122		0.947498	0.530619		0.0479463	0.0834307
1	0.590496			0.014002	0.033179		0.020619	0.006024		0.740531	0.522287		0.552449	1.29302		0.211517	0.0423227
1	0.840896			0.03937	0.016872		0.020779			0.353568	0.589868		0.937662	0.725745		0.0218106	0.0167054
1	1.49485			0.04199	0.018162		0.025	0.016129		0.282826	0.247713		1.54848	0.99267		0.126639	0.00706994
1.0001	1.20581			0.015103	0.008403		0.01105	0.015152		0.240986	0.409256		1.3056	0.311817		0.252562	0.0167878
				0.067265	0.046948		0.02907	0.004348		0.619432	0.625788		0.689749	0.399741		0.0323628	0.0491072
				0.017819	0.019928		0.029412	0.015267		0.536241	0.625063		1.35682	0.278214		0.0342696
				0.03367	0.040453		0.028571			0.631193	0.363347		0.98294	0.732177		0.038593	0.0265823
				0.028114	0.014025		0.037671			0.436713	0.26573		1.20638	0.869878		0.097311	0.0479934
				0.055602	0.078647					0.713393	0.716577		0.888906	1.28805		0.044099	0.0254447
				0.012802			0.028986			0.481253	0.275202		1.48462	1.12839			0.0289427
				0.052138	0.019608		0.012658			1.21709	0.406093		0.467189	1.06838		0.0679171	0.00311256
				0.023277	0.032787		0.019608				0.610903			1.27822		0.0196279	0.00919295
				0.019964	0.005376		0.017778			0.601229	0.500588		0.924064	1.47596		0.11413	0.0380746
				0.035702	0.03125					0.727248	0.519013		1.84231	1.40151		0.0565075	0.00715215
				0.026103	0.019231					0.581332	0.482508		1.438	1.41688		0.0338644	0.011125
				0.064423	0.013514					0.739086	1.22494		0.982886	0.733145		0.0709634	0.0442924
				0.032595	0.016949					2.08703	0.590884		1.84445	0.784967		0.0631952	0.0290019
				0.047931	0.004587					2.57546	0.464637		1.01615	1.4019		0.196754	0.0224959
				0.228877	0.005405					1.62111	0.588381		0.904663	1.01005		0.131299	0.00742823
				0.281042	0.008264					0.593256	0.342709		1.17821	0.759212		0.220285	0.0331159
				0.113895	0.041667					0.680024			1.07868			0.1246	0.00382075
					0.070175					2.67349	0.933243		1.41736	0.961798		0.160242	0.0188525
				0.022222	0.020833					1.72302	0.632511		1.0707	0.953702		0.0413953	0.0665417
				0.010753	0.003367					3.6466	1.15338		0.912383	0.450923		0.10485	0.0620925
				0.0625	0.02381					1.68461	0.835566		0.737221	0.564658		0.093602	0.0265175
				0.026316	0.006897					0.780866	1.31496		0.785475	1.20462		0.180024	0.0286806
				0.09375	0.032258					0.695605	1.47203		0.614129	1.2927		0.335619	0.0488692
				0.009346	0.017647					1.23094	1.51564		0.851478	0.527269		0.204401	0.0219076
				0.022222	0.011696					0.649395	0.997613		0.613816	0.75434		0.0373555	0.045592
				0.01087	0.008621					0.525405	0.954286		1.10365	0.968281		0.269951	0.0208338
				0.017544	0.010363					0.785495	0.850397		1.08372	0.607537		0.629376	0.0487809
				0.00565	0.02439					0.60123	0.752847		1.20181	0.626351		0.149373	0.0375476
				0.00289	0.085106					0.568894	1.59445		0.738832	0.918754		0.271003
				0.007246	0.009615					0.767516	1.53655		1.3724	1.02169		0.0703557	0.00471912
				0.025	0.010638					0.635524	0.940942		0.986298	0.9213		0.166191	0.0545825
				0.005714	0.013514					0.865654	0.955026		0.546344	0.781524		0.0751456	0.0245727
				0.007813	0.02					1.17265	0.891531		1.03346	0.497796		0.092168	0.00639709
				0.02	0.008547					1.04873	1.8735		0.734203	0.247934		0.151981	0.00382589
				0.023256	0.004975					0.727242	2.09543		0.749466	0.641394		0.342302	0.0298099
				0.020833	0.004673					0.874081	1.37406		0.512274	1.51003		0.160833	0.035927
				0.01626	0.01087						1.03122		0.725553	1.43849		0.144432	0.00958789
				0.041096	0.065789					1.23866	1.04876			1.43043			0.107879
				0.006623	0.027778					0.894473	1.01623		0.914537	0.944038		0.177999	0.0390564
				0.011834	0.034483					1.5168	0.963142		1.23434	1.13632		0.0477852	0.0383826
				0.015873	0.013889					0.819469	1.15993		0.871769	1.11875		0.0262729	0.00754135
				0.017857	0.007042					0.925764	0.777037		0.916896	1.30443		0.0265177	0.0158574
				0.004167	0.003704					1.45821	0.545637		1.36725	1.34064		0.183739	0.00889996
				0.013274	0.013889					1.18528	0.833528		1.05326	1.29713		0.119441	0.0539403
				0.016043	0.014706					1.53006	0.656366		1.08029	0.700106		0.0613035	0.0293608
				0.021277	0.017544					0.93897	0.968792		1.22474	0.864913		0.17705	0.0349304
				0.012821	0.010309					0.66456	0.441571		1.22585	1.14227		0.0595939
				0.012195	0.018182					1.48723	0.702495		1.18942	1.07276		0.293824
				0.016667	0.028571					1.01054	0.922585		0.985017	1.15863		0.0603813
				0.015873	0.010101					1.01232	0.803221		0.928265	0.937381		0.196736
				0.027027	0.004049					0.868659	1.10139		1.00074	0.797954		0.0676132
				0.03125	0.041667					0.749653	0.600045		0.79972	1.54281		0.0478344
				0.005076	0.014388					0.683528	0.82052		0.796327	1.12426		0.128644
				0.008547	0.004975					0.851564			1.175	1.3444		0.127143
				0.019048	0.013158					1.6197	1.57224		0.680553
				0.027397	0.033898					1.09685	1.61941		0.677783	0.85956
				0.03125	0.004348					1.11249	1.26338		0.878254	1.0114
					0.011905					1.10753	0.804305			0.814477
				0.011561	0.006329					1.79234	1.1264		0.93412	1.11498
				0.015625	0.020408					0.902023	0.627894		1.50336	0.710162
				0.008197	0.029126					1.14208	0.39069		0.712191	0.847701
				0.030303	0.029412					1.63094	0.484469		1.23832	0.85843
				0.026316						0.882968	0.343669		0.949191	1.1864
				0.022727	0.009524					0.97057	0.385248		0.613051	1.02408
				0.05	0.037736					0.863337	0.410234		0.691097	0.96783
				0.032258	0.025					0.870775	0.35939		0.532978	1.02109
				0.025	0.018519					0.590066	0.26322		1.35162	0.600206
				0.019231	0.051282					0.713048	0.499677		1.4877	0.831498
				0.030769	0.050847					0.861411	0.37968		0.554096	0.606591
				0.016667	0.006579						0.113056		0.719177	0.475788
				0.018519	0.021739						0.156962		0.579164	0.609712
				0.010417	0.005917						0.139159		0.722395	0.357
				0.018868	0.010417						0.198434		0.642803	1.02033
				0.02	0.012195						0.141232		1.17704	0.98119
				0.071429	0.010417						0.157571		1.51687	1.07359
				0.034884	0.004854						0.182199		0.82244	0.726075
				0.025	0.014493						0.239671		0.860369	0.614829
				0.039216							0.29387		1.30356	0.673261
				0.014706							0.062399		0.918122	1.00408
				0.012658							0.112489		0.604187	0.854592
				0.008197							0.112145		1.27417	0.818304
				0.040816							0.186308		0.940304
				0.009259							0.229183		0.997507	0.404635
				0.025							0.233014		1.09988	0.39229
				0.031414							0.19882		0.996958	0.430116
				0.007519							0.263364		1.65718	0.335728
				0.030769							0.214562		1.16661	0.251956
				0.021978							0.232205		1.58449	0.897222
				0.010638							0.2804		0.954391	2.21833
				0.028571							0.338128		0.894668	0.919485
				0.021277										1.1701
				0.008264									0.611688	1.21275
				0.078947									0.63547	1.33988
				0.006944									0.923482	1.63115
				0.037736									1.50936	1.65933
				0.06383									1.84481	0.567128
				0.007407									1.10922	0.949088
				0.008929									1.48346	1.19407
				0.02									0.813829	1.07916
				0.017544									0.790728	0.993053
				0.032258									1.38339	0.491304
				0.02439									0.860359	1.16805
				0.011111									0.788694	1.06198
				0.03125									0.85474	1.04553
				0.008403									0.629734	0.712913
				0.025641									0.686721	0.756831
				0.013333									0.965365	0.73687
				0.016129									1.00426	0.465354
				0.027027									1.18764	0.43441
				0.023256									1.42445	1.94978
				0.028302									1.3977	1.0484
				0.104167									0.973543	1.04365
				0.139241									0.684288	1.2888
													1.77795	0.621079
													0.617661	0.78908
													1.41824	0.640994
													0.568226	1.15444
													1.17208	0.713417
													1.1068
													0.506002	0.515678
													0.459635	0.633256
													0.88691	0.562508
													0.923573	0.665389
														0.633419
														0.693483
														0.737145
														0.735175
														1.26979
														0.906335
														0.61206
														1.29795
														1.17405
														1.35775
														1.68131
														0.695444
														1.46505
														0.904919
														0.92193
														1.53951
														1.60881
														0.558241
														1.41694
														1.14435
														1.50754
														1.87579
														1.27857
														0.498931
														0.952366
														1.00655
														0.497814

## Sheet: Fig. 2
Fig. 2b (wtMunc13-1)
Axonal compartment			Fig. 2e (smFISH in Soma)					Fig. 2f (smFISH in Axon)					Fig. 2g (smFISH in Growth Cone)
Ctrl	wt-Munc13-1		Ctrl	Smn KO	Smn KORescue	Smn KORescueΔ3'UTR		Ctrl	Smn KO	Smn KORescue	Smn KORescueΔ3'UTR		Ctrl	Smn KO	Smn KORescue	Smn KORescueΔ3'UTR
1	2.56685		0.469072	0.67626	1.8929	2.10611		0.03879	0.014484	0.063539	0.015625		0.013793	0.002232	0.02069	0.003125
1	1.61328		1.06761	0.442741	1.22818	1.19656		0.160359	0.047416	0.026911	0.055556		0.017544	0.017699	0.007299	0.00831
1.00001	5.93809		1.06064	0.97968	1.52854	0.927404		0.074129	0.071043	0.108499	0.031631		0.010526	0.011236	0.00627	0.008197
1	3.01049		0.627027	0.763818	2.16575	1.34273		0.094585	0.021915	0.100667	0.029464		0.051546	0.022222	0.03871	0.006667
1	3.18215		0.776826	0.775313	1.10662	0.874405		0.025471	0.025426	0.038183	0.013732		0.015464		0.017316
1	1.53688		0.860867	0.59276	1.06485	2.13204		0.011417	0.011932	0.139804	0.040634		0.015267	0.014706	0.070423	0.009259
1	1.23114		0.71334	0.736043	0.923863	0.841475		0.04741	0.017687	0.036476	0.009218			0.012048	0.016667	0.014925
			1.39509	0.740696	1.51338	1.29347		0.024062	0.01345	0.083236	0.023818		0.040293	0.006557	0.065217	0.007282
Somatodendritic compartment			1.76484	0.548535	1.87513	0.633325		0.027571	0.018716	0.061567	0.011469		0.009346	0.010152		0.033333
Ctrl	wt-Munc13-1		1.42445	0.725159	2.30762	0.912015		0.014002	0.033179	0.107401	0.037655		0.020619	0.006024	0.057692	0.032787
1	26.1729		0.89435	0.800566	2.09704	0.601441		0.03937	0.016872	0.068954	0.055051		0.020779		0.024024	0.010309
1	27.0958		1.05536	0.448729	1.4648	0.542356		0.04199	0.018162	0.074873	0.035129		0.025	0.016129	0.019841
1.00001	32.2226		1.47156	1.04923	1.24855	1.43517		0.015103	0.008403	0.10627	0.024128		0.01105	0.015152	0.012712	0.009852
1	14.8254		1.44146	0.677795	1.72212	0.949355		0.067265	0.046948	0.069412	0.036049		0.02907	0.004348	0.035714	0.009346
1	9.51366		1.43678	1.40196	1.666	0.866218		0.017819	0.019928	0.041328	0.043299		0.029412	0.015267	0.028302	0.00995
1	119.428		0.580123	0.926251	1.51541	0.952288		0.03367	0.040453	0.044557	0.016393		0.028571		0.011976	0.012422
1	165.421		2.68545	1.10899	1.20295	0.701906		0.028114	0.014025	0.039536	0.008772		0.037671		0.00831	0.00641
			1.52994	1.41169	2.16066	0.821838		0.055602	0.078647	0.028433	0.004902				0.01	0.011111
			0.968974	1.13158	1.11465	1.81287		0.012802		0.07131	0.019868		0.028986			0.008621
Fig. 2b (Rescue)			0.872156	1.13746	2.81008	0.863985		0.052138	0.019608	0.032513	0.004808		0.012658		0.026667	0.009091
Axonal compartment			0.787614	1.07335	1.87401	0.947537		0.023277	0.032787	0.059116	0.020202		0.019608		0.008929
Ctrl	Rescue		1.01905	0.736003	1.49033	1.00328		0.019964	0.005376	0.032559	0.008		0.017778		0.021505
1	3.58		1.29172	0.533949	1.43969	0.814065		0.035702	0.03125	0.117693	0.018182				0.009732
1	2.07053		1.08009	0.376166	1.16436	1.83298		0.026103	0.019231	0.029356	0.038462				0.027273
1	7.1602		1.00634	0.648729	2.71129	0.77784		0.064423	0.013514	0.085911	0.016854				0.02521
			1.28334	1.29971	2.96356	1.12475		0.032595	0.016949	0.015713	0.019231				0.032787
Somatodendritic compartment			0.917136	0.93658	1.05344	1.45543		0.047931	0.004587	0.085148	0.007874				0.028571
Ctrl	Rescue		1.57045	1.05644	1.95873	1.86191		0.228877	0.005405	0.038835	0.018182				0.042857
1	106.153		0.922758	1.02927	1.68048	1.33703		0.281042	0.008264	0.083822	0.025641				0.031469
1	8.33973		0.721519	0.918206	1.46234	1.35962		0.113895	0.041667	0.016271	0.009434
1	2.73208		0.794662	1.1324	2.42013	0.580814			0.070175	0.023488	0.012658
			0.4464	1.03311	1.09515	0.93714		0.022222	0.020833	0.033685	0.025
			0.44293	1.1299	1.48966	0.955692		0.010753	0.003367	0.076974	0.022727
Fig. 2b (RescueΔ3'UTR)			1.04017	0.751844	1.13215	0.974463		0.0625	0.02381	0.436481	0.015152
Axonal compartment			0.973679	0.864122	1.99936	1.41029		0.026316	0.006897	0.174774	0.034483
Ctrl	RescueΔ3'UTR		0.602216	0.859698	1.35423	1.49408		0.09375	0.032258	0.111076	0.028169
1	0.514057		0.457696	0.431305	1.97925	1.18873		0.009346	0.017647	0.113489	0.006873
1	1.04972		0.956157	0.874333	1.76795	1.13499		0.022222	0.011696	0.224888	0.007353
1.00001	1.84038		0.79365	1.05301	1.1045	1.39914		0.01087	0.008621	0.166082	0.015385
1	1.50525		0.909104	0.752927	1.07736	1.38179		0.017544	0.010363		0.037975
			0.851816	1.47601	0.932819	2.91361		0.00565	0.02439	0.014286	0.034483
Somatodendritic compartment			0.721834	1.08464	1.28346	0.805478		0.00289	0.085106	0.034091	0.04
Ctrl	RescueΔ3'UTR		0.876345	0.826762	1.44292	2.28795		0.007246	0.009615	0.033149
1	2.11404		1.30218	0.762035	1.37675	1.44966		0.025	0.010638	0.033473	0.032258
1	59.3016		0.648584	0.949127	1.47074	0.936774		0.005714	0.013514	0.019048	0.007246
1.00001	9.31787		1.1762	1.10244	1.42484	2.08676		0.007813	0.02	0.029412	0.008197
1	26.3549		0.801196	0.785183	1.73851	1.43044		0.02	0.008547	0.06	0.012821
			1.02211	0.8668	1.37532	1.43951		0.023256	0.004975	0.010256	0.038462
			1.17859	1.15549	1.65113	0.976051		0.020833	0.004673	0.013514	0.05
			0.734252	1.23165	0.837948	1.00391		0.01626	0.01087	0.02994	0.006579
			0.673688	0.941199	0.718062	1.13147		0.041096	0.065789	0.008696	0.022727
			0.789702	0.910933	1.8561	0.690456		0.006623	0.027778	0.016667	0.011111
			1.28473	0.77653	0.644823	0.808339		0.011834	0.034483	0.017341	0.044118
			1.25274	1.50658	0.760588	0.97626		0.015873	0.013889	0.041096	0.056818
			0.880484	1.16989	2.11731	1.98308		0.017857	0.007042	0.108108	0.008197
			0.7863	1.16554	0.979051	0.902339		0.004167	0.003704	0.052632	0.033333
			0.943596	0.995386	1.17504	2.20059		0.013274	0.013889	0.021053	0.016216
			0.955777	1.55646	1.33324	0.805715		0.016043	0.014706	0.052632	0.023438
			1.40508	1.00855	1.22405	0.621019		0.021277	0.017544	0.010526	0.047619
			1.01219	0.805658	1.04302	1.10726		0.012821	0.010309	0.012048	0.00554
			0.922312	0.605834	1.35134	0.885947		0.012195	0.018182	0.055556	0.005917
			0.754169	0.852317	1.25871	1.65455		0.016667	0.028571	0.023256	0.058824
			0.870205	1.23991	2.31362	1.17691		0.015873	0.010101	0.035088	0.014286
			0.809076	0.966795	1.52611	0.860112		0.027027	0.004049	0.017045	0.00716
			1.34956	0.549824	2.89474	0.830501		0.03125	0.041667	0.027778	0.015152
			1.02958	1.02076	1.63865	1.00913		0.005076	0.014388	0.022472	0.025
			0.861163	0.528886	1.1304	3.93018		0.008547	0.004975	0.032967
			0.971662	1.564	0.804032	1.22362		0.019048	0.013158	0.006711	0.064935
			0.996861	1.11167	0.926045	0.974008		0.027397	0.033898	0.011111	0.017241
			1.04413	1.0393	1.49921	1.57749		0.03125	0.004348	0.042553	0.030488
			0.810499	0.952457	1.83398	1.70174			0.011905	0.011834	0.012987
			0.99942	1.35869	1.92478	2.31878		0.011561	0.006329	0.024	0.036364
			1.68979	1.68622	2.02429	0.789038		0.015625	0.020408	0.030928	0.01087
			0.801525	1.03042	2.12664	2.36843		0.008197	0.029126	0.028571	0.00565
			0.692514	1.46119	2.90643	1.3501		0.030303	0.029412	0.111111	0.037736
			1.39066	1.18229	1.64117	1.66368		0.026316		0.042254	0.030612
			0.640334	0.978557	1.45133	2.51941		0.022727	0.009524	0.048193	0.032787
			0.585121	0.73874	1.48269	1.11594		0.05	0.037736	0.074074	0.068182
			0.925087	0.971971	1.89917	1.57589		0.032258	0.025	0.00995	0.026316
			0.876948	0.979987	1.01318	1.28589		0.025	0.018519	0.025641	0.050633
			1.42787	0.981636	1.13785	1.72294		0.019231	0.051282	0.006897	0.014706
			0.672572	1.28521	1.55032	1.51499		0.030769	0.050847	0.043011	0.020548
			1.25564	0.89898	1.07879	2.67109		0.016667	0.006579	0.069767	0.023529
			1.2133	0.856565	1.34417	1.81169		0.018519	0.021739	0.013158	0.013889
			0.553176	1.05142	1.22644			0.010417	0.005917	0.039216	0.0375
			0.773612	1.19433	1.32038	0.775846		0.018868	0.010417	0.066038	0.026667
			0.567851	0.810683	1.33387	1.94008		0.02	0.012195	0.038462	0.025316
			0.874464	0.988149	1.32172	1.52566		0.071429	0.010417	0.02809	0.047619
			0.890545	0.904467	1.50701	1.06573		0.034884	0.004854	0.052632	0.041096
			0.732773	0.643602	1.68176	1.66737		0.025	0.014493	0.042553	0.031646
			0.659079	0.855071	1.04428	0.919468		0.039216		0.028249	0.027211
				0.580405	0.895937	2.28016		0.014706		0.040984	0.025974
			0.838352	0.506511	1.58648	1.05956		0.012658		0.010135	0.051613
			0.489221	0.699223	0.746759	0.88657		0.008197		0.018868	0.021505
			0.740698	0.818241	1.69264	1.14684		0.040816		0.026596	0.023256
			0.781091	0.520112	1.72683	1.03514		0.009259		0.085106
			0.880323	0.559116	1.82596	0.604732		0.025		0.02459
			1.28678	0.56887	1.52906	0.869614		0.031414		0.017857
			1.27423	0.680811	1.62037	1.53112		0.007519		0.021277
			1.28864	0.49378	1.68462	1.07205		0.030769		0.04717
			1.12283	0.705906	1.29817	1.15344		0.021978		0.039604
			1.24551	1.57539	1.96444	0.793439		0.010638		0.033175
			0.837629	0.970727	1.14816	2.33699		0.028571		0.03
			0.944893	0.904693	1.0282	1.53092		0.021277		0.053333
			1.63709	1.20697	2.02665	1.64226		0.008264		0.014706
			0.781505	0.808375	1.28562	1.72797		0.078947		0.015267
			1.07064	0.899348	0.968662	1.04829		0.006944		0.053892
			1.05682	0.681164	1.01493	1.07337		0.037736		0.032787
			0.831974	0.6552	1.48939	1.02242		0.06383		0.022727
			0.994458	0.640702	1.44036	0.768385		0.007407		0.053892
			1.00993	0.800979	2.32319	1.40208		0.008929		0.029412
			1.09106	0.561766	3.06903	0.804237		0.02		0.044944
			0.887961	0.815852	3.31023	1.75409		0.017544
			1.00217	0.801198	3.20106	1.03796		0.032258		0.043165
			0.607833	1.43116	2.04891	1.21133		0.02439		0.05
			0.363722	1.70273	1.92007	1.81324		0.011111		0.052083
			1.48031	1.26437	1.56161	1.51101		0.03125		0.117647
			0.711346	0.985909		1.01598		0.008403		0.033784
			0.791284	0.528766	0.924065	1.12723		0.025641		0.015625
			0.786884	0.731889	1.78867	1.81298		0.013333		0.021505
			0.905978	0.86524	1.54003	0.877723		0.016129		0.015038
			0.95761	0.626354	1.72283	0.886118		0.027027		0.041667
			0.746399	1.43872	1.43224	1.0244		0.023256		0.009852
			1.00406	0.947865	1.10619	1.69162		0.028302		0.041667
			0.99338	1.12194	0.968083	1.8937		0.104167
			0.849464	1.4826	1.08622	1.75575		0.139241
			1.23484	0.740626	1.01085	1.17324
			1.08679	1.04825	1.39329	1.42572
			0.912104	0.838938	1.31604	1.22427
			1.45036	0.93586	1.41979	1.43277
			1.35177	0.928268	1.6982	1.25059
			1.05235		1.41154	1.36245
			1.04034	1.16272	0.963004	1.27776
			0.774963	0.814218	1.46923	1.27261
			0.623843	0.630119	1.34173	1.03846
			1.21559	0.900734	1.51865
			1.02871	1.11979	1.52861
			1.66375	1.1904	1.3651
			1.45759	1.05716	1.81244
			0.844582	0.993318	1.44317
			0.970348	1.60178	0.71888
				1.47166	1.12693
				1.30867	0.932005
				1.38602	0.776478
				1.88342	1.19494
				1.34275	1.35232
				1.62892	1.41377
				1.72674	1.73739
				1.0524	1.1088
				0.754683	0.904484
				1.29794	1.19217
				1.43765	1.08034
				1.39096	0.865553
				1.3542	0.701934
				1.33607	0.7766
				1.23082
				1.31505
				1.64222
				1.16729
				1.20266
				1.31353
				2.29216
				1.68908
				2.34795
				1.04742
				1.01007
				1.56086
				2.14094
				2.27259
				1.41298
				1.62371
				1.56922
				1.43137
				1.33678
				1.50819
				1.12477
				1.22601
				1.47058
				1.34753
				1.22002
				1.71935
				0.817746
				1.39796
				1.17044
				1.56509
				1.08521
				1.25113

## Sheet: Fig. 3
Fig. 3b										Fig. 3d
Ctrl		Smn KO		Smn KORescue		Smn KORescueΔ3'UTR				Ctrl		Smn KO		Smn KORescue		Smn KORescueΔ3'UTR
(- Ros)	(+ Ros)	(- Ros)	(+ Ros)	(- Ros)	(+ Ros)	(- Ros)	(+ Ros)			(- Ros)	(+ Ros)	(- Ros)	(+ Ros)	(- Ros)	(+ Ros)	(- Ros)	(+ Ros)
0.47151	1.51122	1.80161	1.64339	1.32327	1.48001	0.716122	1.28801		# of Munc13-1 Clusters	# of observations	# of observations	# of observations	# of observations	# of observations	# of observations	# of observations	# of observations
1.59433	1.02877	2.85631	1.63646	0.967853	1.54993	3.10056	0.529675		0	4	6	2	4	0	0	0	0
1.07533	1.18477	0.631479	0.661527	0.649886	0.864768	0.508977	1.11869		1	15	5	17	15	16	4	11	14
0.794016	1.84307	0.972263	1.36784	0.525392	0.719951	3.65237	0.753364		2	13	4	8	9	3	7	12	5
0.497618	0.710224	0.82149	1.88919	0.458264	1.45892	0.677067	0.698088		3	1	9	0	2	5	7	2	3
1.37852	2.18364	0.364005	0.724286	1.45555	0.530759	1.60197	1.56586		4	0	4	0	0	0	1	0	1
1.14343	3.26721	0.416408	1.27307	0.841491	0.86592	0.41325	1.66831		5	1	0	0	0	0	2	0	0
0.669379	2.83391	0.849099	1.23176	0.691512	0.809956	1.28946	3.62416		6	1	4	0	0	1	0	0	0
1.94431	2.40063	0.761699	0.748502	1.42005	1.53392	0.596767	0.660759
0.286029	2.16706	0.72651	0.489743	1.60379	1.02578	0.56681	0.409915
1.14189	2.90465	0.434321	1.06958	0.727307	1.31369	0.613013	1.06552
0.641298	0.795756	1.08312	0.872933	0.959069	1.51513	0.701606	1.76421
0.337754	2.62468	1.82102	0.688855	0.61403	1.95096	0.32806	0.622994
0.73575	1.59244	0.736082	0.392316	0.912124	2.43267	0.62815	0.509359
0.37891	1.26663	1.11371	1.50973	0.652731	0.600755	0.547666	0.34992
0.558246	2.18636	0.578866	0.760394	0.9063	2.58327	0.892893	0.309416
0.342727	0.623862	1.23592	0.811554	0.657827	1.09522	1.04643	0.638656
0.226633	0.77685	0.882432	1.06973	1.23971	1.37707	0.833002	1.16767
0.267406	1.65798	0.830765	1.06493	1.3086	0.657558	0.723462	1.09861
0.359859	0.854671	1.0829	0.697361	1.30659	0.865589	0.562364	0.765532
2.52697	1.00723		0.902085	1.77864	1.41154
1.31236		1.50836				0.926564	1.01339
1.94783	2.18948	0.734896	2.95086	0.815186	1.53427	0.518278	3.52023
2.01681	0.918978	2.37404	1.18795	1.13489	0.674328	0.877973	1.0313
2.36238	1.0382	2.82908	1.61935	0.446328	0.732203	0.915189	0.531861
0.886241	0.869198	2.20331	1.29475	0.413336	0.37294	1.11558	0.726863
1.10248	2.32674	0.359171	1.48555	0.452538	0.870963	0.724982	1.24173
	2.52439	0.510108	1.83905	0.803029	0.460264	0.711497	1.1696
1.01623	0.776685	0.831136	0.879195	0.779352	1.27574	0.722601	0.730801
0.396469	0.541943	0.340666	1.3842	0.642008	0.396949	1.54437	0.766707
1.36781	1.12474	0.418506	0.962898	1.02568	1.22137	0.952009	0.571678
0.808102	1.6656	1.00496	1.64224	0.551114	2.62282	0.439728	1.1799
0.654195	0.921103	0.300547	1.46068	0.465698	1.35184	0.724846	0.891012
0.526382	1.09242	0.729684	0.437703	3.16211	2.42668	0.537816	1.36127
1.95125	1.48049	0.530751	1.39523	0.812318	0.507744	0.629755	0.712292
1.14362	0.670459	0.340896	0.473362	0.688379	1.44348	1.40238	0.380533
0.696416	2.14309	0.983884	0.349748	3.2667	3.42712	0.491648	0.694498
0.377092	1.06256		0.349813	0.574016	0.498329	0.61399	0.955274
0.552292	1.29167	1.77007	0.38008	1.07178	0.757059	0.884085	0.483787
0.461751	1.14247	0.899586	0.665476	0.496794	1.43939	1.08358	0.618292
2.2755	1.26119	1.40204	0.28272	0.806971	3.22569		0.733561
1.0625		1.14155		1.59176	0.800482	0.923964
0.685359		0.815373	0.840112			0.567593	0.707998
1.43766	2.24927	1.25845	1.36896	0.579494	0.671764	1.20518	1.01078
0.693706	1.46445	1.10304	1.57331	0.461612	1.13032	1.01722	0.961692
0.858971	2.15643	1.45488	0.644051	1.48268	1.63714	1.08611	1.06208
2.0347	0.527813	0.446079	1.77986	0.733118	0.867836	0.337358	0.882602
	0.596019	0.867237	2.0055	0.631931	0.499119	0.983707	0.766697
1.5215	0.755308	0.518401	1.02144	0.477498	0.608395	0.508796	0.461509
0.495774	0.997694	0.748637	1.05672	0.631293	1.78488	0.931552	0.62675
0.812335	0.634036	0.434605	1.01553	2.04661	0.973948	0.601193	0.373116
1.6829	2.38451	0.968333	0.807319	0.545682	0.753652	1.14926	0.527039
0.5808	1.11591	0.730357	0.752416	2.07531	1.55176	1.33548	0.882899
0.307806	0.660291	1.44137	1.04459	3.73133	1.33579	1.43301	0.327326
0.459902	1.84002		0.776646	0.648938	2.42648	0.676124	1.82441
0.993683	1.5892	0.771567		0.508758	1.77483	1.95011	0.977174
1.6365	1.02521	1.18049	0.674908	1.30826	2.30236	1.58477	0.638852
1.19289	2.8288	1.04547	1.2107	0.602646	2.80088	0.974276	1.09158
1.38349		1.01048	0.457398	0.486972	3.82872	0.968895	1.28395
1.31292	1.51482	1.69982	1.04319	0.996151	3.31897	0.554806	0.759175
1.00335	2.47987	2.18296	0.729768	0.432143	2.76922	1.21059	0.334458
1.35788	2.73717	1.25124	1.07925	0.619581	2.10403		1.04563
0.258277	2.30176	1.10146	1.1032		3.61703
	3.23896	0.562025	1.82864
0.728035	2.81541	0.842768	1.11721
1.35935	0.864203	0.509724	0.858959
1.06532	2.19909	0.537604	1.26789
2.31959	2.76888	0.544288	0.597751
1.06314	2.36216	0.440694	0.781619
0.823433	2.93062	1.30808	0.97099
1.275	0.83467	0.532325	0.947793
0.576004	0.742064	1.29444	1.25199
2.31272	1.18334	1.33912	0.426177
0.95553	1.43995	0.994767	2.22711
0.960078	0.844743	0.85068	0.925746
0.700393	0.845264		1.43012
0.484552	0.894953
0.716505	0.470048
0.617365	1.46425
0.45613	1.18931
1.39075
0.617633
0.766845
0.671943
1.13969

## Sheet: Fig. 4
Fig. 4b				Fig. 4c			Fig. 4d			Fig. 4e			Fig. 4f
Ctrl				Ctrl			Ctrl			Ctrl			Ctrl
	no Roscovitine	+ Roscovitine		(- Ros)	(+ Ros)		(- Ros)	(+ Ros)		(- Ros)	(+ Ros)			(- Ros)	(+ Ros)
# of observations	# of nanoassemblies/cluster	# of nanoassemblies/cluster		6	7		44.4	62.8		90.4	176		Center-to-center distance (nm)	# of observations	# of observations
4	2	0		6	8		51.2	52.9333		131.6	38.4		100	69	243
5	8	2		6	6		38.6667	44.8		102.533	72.5333		200	132	225
6	26	3		6	8		53.2	33.8667		155.6	56		300	67	35
7	8	21		6	8		57.8667	58.5333		75.3333	119.6		400	33	7
8	5	16		6	7		54.2667	39.3333		206.267	122.533		500	10	1
9	1	11		5	10		58.8	69.7333		200.667	45.3333		600	5	1
10	0	6		6	13		56.6667	56		74.2667	94.4
11	0	2		8	9		52.1333	49.4667		94.9333	137.6
12	0	1		7	6		52.2667	29.0667		63.7333	82.1333
13	0	1		6	7		55.4667	43.8667		118.8	56.5333
				6	8		59.6	59.0667		178.133	83.4667
				6	7		44.9333	31.7333		171.333	55.8667
				6	10		58.6667	43.4667		110.667	66.2667
				6	7		50.8	38.6667		105.333	80.1333
				5	7		43.7333	35.7333		70.1333	92.6667
				6	8		35.6	53.7333		76.4	81.0667
				5	10		55.0667	36.9333		114.4	75.8667
				7	7		36.5333	25.0667		106.533	82.5333
							39.6	45.6		84.4	104.4
				4	5		55.0667	31.3333		63.8667	137.6
				4	9		61.4667	30		140.533	74.8
				9	7		33.4667	43.4667		106	54.4
				6	7		41.4667	53.6		177.067	73.3333
				7	8		83.4667	43.4667		56.8	142.4
				5	9		57.8667	76.1333		123.733	60.8
				7	7		44.5333	26.5333		134.667	67.3333
				7	7		41.3333	48.2667		134.933	65.0667
				5	7		37.6	39.8667		86	139.067
				6	7		62.4	32		117.333	101.867
				6	7		50.6667	29.0667		129.333	124.267
					8		60.9333	36.9333		88.6667	65.6
				8	9		32	38.6667		135.467	98.6667
				8	5		41.4667	33.4667		150	70.5333
				6	8		44.6667	36		141.467	81.2
				6			40.4	39.2		170.667	100.533
				6	8		45.7333	48.2667		59.6	85.2
				6	7		49.2	41.8667		127.733	186.8
				6	9		39.8667	41.0667		74.6667	98.4
				7	9		46.6667	42.1333		69.8667	105.467
				6	10		42.5333	52		84.5333	125.867
				7	7		41.7333	37.4667		252.533	44.4
				8	8		48	44.1333		56.4	166.8
				6	7		75.3333	30.6667		97.4667	111.867
				6	8		62	41.6		98.9333	136.4
				6	9		59.0667	48.1333		81.3333	76.8
				5	8		57.6	66.8		212.8	204.8
				7	8		52.1333	52.5333		100.533	87.6
				5	7		65.6	27.0667		145.867	46.9333
				6	8		34.6667	36.8		113.067	85.0667
				5	10		113.6	31.2		121.333	84.9333
				8	7		39.2	26.5333		56.8	166.267
					9		29.6	31.4667		80.9333	115.867
					7		41.2	39.2		112.667	94
					6		49.3333	23.2		118.667	159.067
					9		43.4667	48.2667		111.6	78
					9		92.5333	30.6667		127.733	162
					10		27.0667	49.2		96.9333	108.4
					7		48.2667	41.7333		139.067	104.267
					8		53.0667	55.0667		99.4667	58.5333
					9		54.1333	58.4		175.067	152.533
					11		45.8667	43.4667		173.333	139.467
					8		51.7333	32.8		133.867	152
					11		41.4667	51.2		128.267	139.333
					12		54	40.5333		137.733	73.3333
							46	46.9333		78.2667	163.867
							48	54.5333		74.1333	196.933
							42.1333	35.4667		105.867	121.2
							38.2667	47.2		160.533	101.733
							67.8667	32.5333		120	109.6
							45.4667	44		69.0667	106.933
							91.3333	34.6667		106.133	96.2667
							37.7333	39.8667		109.867	110.4
							51.3333	46.8		114.8	86.5333
							40.1333	35.0667		92.6667	68
							53.2	29.4667		88.1333	64.9333
							65.0667	45.7333		136.4	137.467
							54.1333	62		73.8667	110.267
							42.1333	56		139.467	90.4
							43.2	45.8667		132.267	116
							46.6667	52		96.6667	106.4
							56.1333	49.0667		83.3333	68.2667
							46.9333	39.8667		161.733	156.667
							34.2667	36.4		66.5333	167.867
							58.2667	41.4667		167.333	72.4
							60	50		92.9333	199.6
							67.3333	43.3333		147.067	37.4667
							52	43.8667		72.5333	104.933
							54.1333	31.8667		58.1333	67.0667
							35.2	32.1333		55.3333	90.2667
							49.3333	46.6667		84.2667	48.8
							39.3333	48.5333		94.8	84.9333
							34	33.7333		132.133	114.267
							34	21.6		52.1333	48.1333
							36.6667	39.3333		116.533	64.1333
							54.1333	47.6		73.3333	105.6
							21.7333	68.4		227.6	35.3333
							55.3333	23.3333		81.3333	90.8
							61.2	47.6		103.2	68.9333
							36.9333	45.6		208.4	121.867
							25.8667	52.2667		138	66.9333
							57.8667	58.2667		191.6	124.267
							18	44.8		121.733	110.667
							37.7333	49.4667		161.867	92.5333
							58.5333	62.2667		68	84.2667
							56.4	34.4		42.9333	64.8
							63.3333	50.4		129.2	99.0667
							50.4	42.4		143.067	68.4
							55.0667	57.7333		165.2	146.133
							51.0667	30		109.867	62.1333
							55.4667	37.7333		263.733	86.8
							28.9333	34.5333		199.2	68.9333
							41.0667	50		134.667	95.0667
							62.6667	52.5333		127.067	105.867
							48.6667	23.7333		179.2	48.4
								31.6		160	136.667
							47.8571	50.6667			308.4
							60.4286	39.7333		262.571	160.133
							31.1429	37.7333		323.143	84.5333
							31.1429	41.6		282.286	90.4
							42.5714	49.7333		231.714	194.133
							53.8571	46.6667		170.571	44.8
							31.8571	64.2667		270.714	59.2
							25.2857	32.4		248.714	83.8667
							59.2857	21.8667		201.571	104.4
							43.7143	55.8667		253.286	112.933
							34.4286	46		155.429	162.667
							46.8571	46.6667		125.857	132.8
							49.2857	24.9333		195.143	56.2667
							18	42.8		398	126.533
							54.5714	38.8		91.2857	186.4
							28.5714	40.1333		149.857	159.867
							43.5714	30.6667		141.714	122.267
							44.2857	30		137.143	153.733
							24.5714	36.4		207.857	122.4
							63.8571	28.1333		101.143	220.267
							46.7143	35.4667		135.714	125.867
							47.1429	36.9333		80	207.067
							58.8571	37.2		88.2857	64
							64.1429	23.0667		102.286	76.4
							59.8571	39.7333		91.8571	129.333
							61.2857	57.3333		127.143	169.6
							73.2857	29.7333		193.286	139.333
							80.2857	25.6		197.143	49.6
							54.1429	36.2667		159.714	92.6667
							43.8571	50.6667		148.857	91.8667
							51.1429	44.5333		121.429	75.8667
							26.4286	42.4		165	166.133
							29.7143	24.8		248.429	109.2
							51.2857	36.1333		89.4286	139.467
							41.4286	37.4667		306.857	97.7333
							82	41.8667		96.4286	244.933
							45	38.1333		318.429	163.733
							87			101.571	133.333
							53.1429	51.8571		82.7143
							61.8571	54.7143		172.286	194.286
							62.5714	55.8571		115.857	152.429
							50.8571	61.4286		85.1429	57.7143
							58	51.2857		229	99.2857
							62	70.1429		172	167.857
							43.1429	56.1429		219	378.857
							44.2857	60.7143		131	95.2857
							53.7143	48.4286		105.286	120.571
							67.2857	63.7143		183.429	102
							60.4286	54.8571		246.714	197.714
							87.5714	57.1429		164.857	228.429
							54.7143	55.8571		121.714	97.2857
							50.1429	27.5714		138.857	191.571
							58.4286	52.7143		145.286	171.143
							47.7143	48.7143		178.143	124.429
							51.4286	65.4286		210.143	196
							47.7143	60.5714		216.143	173.143
							53.7143	55		251.857	202
							43.1429	47.1429		340.714	88
							29	64.4286		396.857	186.714
							29.8571	67.7143		203.429	361.714
							41	37.4286		423.286	122.143
							61.4286	52		267.571	136.143
							79	68		266.714	145.714
							57.4286	97.8571		304.143	99.2857
							49.1429	43		82.1429	229.143
							67.4286	59.7143		30.5714	134.429
								50		99.8571	283.286
							75.625	49.7143		217.714	93.8571
							26.75	34.5714			288.571
							47.75	63		111	70.4286
							60.625	71.8571		180.75	184.857
							49	45		294.625	109.286
							41.5	66		219.875	163.714
							45.25	37.8571		313.25	169.571
							42	36.8571		80.125	137.143
							44.375	46		106	86.4286
							49.875	51.8571		382.75	90.7143
							73.5	32.4286		192	128
							33.625	72.2857		154.875	140.286
							27.625	33.8571		358	56.4286
							64	20.2857		67.25	142.857
							56.125	20		347.375	98.7143
							32.125	41.5714		146.125	91.7143
							28.625	32.8571		480.375	78
							41.125	47.8571		102.375	131.714
							48.375	67.1429		179.5	90.2857
							49.625	44.2857		163.25	79
							26.25	24.1429		296.125	160
							52.625	35.5714		153	97.4286
							57.5	55.5714		457.875	50
							47.875	34.2857		170.75	94.7143
							28.5	42.8571		215.25	114
							18.875	19.8571		365	114.286
							79.125	43.2857		218.75	55.4286
							39.875	22.7143		271	83.7143
							34.75	42.7143		90.5	81.1429
							35.125	30.5714		322	114.714
							28.125	38.2857		388.25	120
							47.875	46.5714		311.75	45.2857
							41.75	52.2857		290.125	34.1429
							46.25	40		223.5	145.429
							42.125	47.2857		305.75	81.1429
							45.25	44		255	74.7143
							43.875	19.5714		391.25	79.1429
							63.625	63.8571		206.25	90.2857
							49.625	67.5714		150.5	274.143
							50.875	35		186	121.429
							25.5	51.5714		79.75	182
							49.875	66.4286		183.125	259.571
							47.875	51.7143		291.25	55.8571
							24.125	49		328.875	132.571
							39	42.4286		183.875	187.286
							49	50.5714		317.625	123.286
							45.125	56.2857		185.75	157.571
							40.5	51.5714		240.5	56.2857
							58.375	59.2857		288.125	260
							34.875	79.4286		479	168.286
							50.25	62.5714		190.625	152.286
							41.25	32.7143		269.5	221.286
							47.25	41.7143		304.5	283.714
							33.375	76.5714		389.25	183
							45.25	48.1429		299.25	90.8571
							36.375	38.7143		177.25	177.143
							46	60.4286		224.125	77.7143
							50.125	50.7143		229.875	94.7143
							31.125	46.4286		251.25	145.143
							49.75	44.2857		93	162.857
							37.125	40.5714		291	34.2857
							19.625	62.2857		163.25	159
							58.75	71.7143		80.125	90.5714
							46.25	50.7143		431.75	87
							55	50.2857		120.25	277
							51.75	58.2857		179.875	56.4286
							29.375	50.2857		197.625	107.143
							50.5	38.1429		98.375	139.571
							55.5	35.5714		251.75	172.714
							36.125	42.1429		260.5	51.7143
							18.375	47.2857		203	102
							27.25	24.5714		177.875	136.714
							42.375	41		211.5	92
							48.125	58.5714		187.25	52.2857
							60.75	57.5714		166.125	33.5714
							60	60.4286		326.5	201.571
							53.875	67.2857		309.5	172
							53.75	49.5714		254.125	182.429
							52.875	40.5714		377.875	98.1429
							60.75	37.8571		274.75	104.714
							45.375	45.2857		207.375	188
							37.5			73	88.5714
							59.625	61.875		134.875	114
							34.25	12.875		261	78.7143
							50.125	23.375		252.125
							68.5	46.375		244.25	62.625
							34.75	24.5		365	72.375
							56.875	55.375		526.875	189.125
							29.875	18		262.375	97.25
							55.625	34.125		80.75	114.875
							49.875	49.125		197.75	173.75
							48.125	39.5		433	63.75
							41.75	47.5		555.25	58.375
							43	52.625		406.625	264.25
							28.625	25.75		458.625	220.125
							39.875	19		32.375	163.625
							53.625	31		310.875	139.625
							25.75	31.375		161.75	79.125
							42	68.875		95.875	184.875
							65.75	31		280.375	140.75
							19	31.5		279	94.875
							25.875	27.25		219.625	109.375
							52.75	36		86.375	132.75
							35.125	27.125		157.75	108.125
							44.375	46		203.875	128.625
							50.875	42.375		256.5	249.875
							32	55.875		239.25	139.75
							36.5	23		125.625	98.25
							49.125	30		400.25	124
							46.375	38.75		141.125	133.5
							53.25	33.375		88.625	167.75
							41.25	38.25		216.625	126.875
							32.5	51.5		502.25	204.375
							41.625	43.375		174.75	76.5
							34.375	49.875		552.75	110.5
							39.875	33.625		158.125	191
							41.875	38.625		390.375	241.75
							24.875	54		112.625	159.625
							36.75	54.25		444	119.625
							32.875	49		311	59.25
							51.375	85.125		207.875	101.375
							37.375	32		167.75	137.875
							21	26.625		127.25	112.375
							74.875	52.25		316.375	89.5
							37.375	27.5		316.125	58.125
							43.75	37.875		164.875	110.875
							48	51.75		330.375	57.625
							26.75	32		270.375	137.75
							49.125	21.625		509.375	51.875
							34.375	42.75		304.75	95.625
							20.375	39.625		343.25	100.875
							41.25	22.75		265.25	88.125
								53.375		244.875	59.625
								41.25		49.75	115.625
								48.125		100.875	76.375
								45.625			108
								27.125			88
								33.625			89.875
								57.5			90.625
								53.125			82.625
								50.25			119.125
								58.75			99.375
								41			107
								26.625			116.25
								38.125			87.375
								51.375			76.625
								32.375			81.375
								70.5			77.875
								34.25			70
								36.75			77.875
								42.875			60.75
								46.5			116.25
								35.625			91.375
								36.375			132.625
								51.625			118.125
								25			158.25
								21.5			142
								57			64
								24.875			92.375
								27.75			78.375
								43.125			62
								55.75			126.375
								50.125			105
								35.25			267.875
								28.125			372.375
								17.375			523.375
								51.125			340.375
								16.25			313.875
								15.25			237.125
								33.125			70.25
								33.5			141.75
								42.125			112
								17.625			78.625
								34.25			80.375
								25.375			99.875
								20.625			170.625
								30.375			136.5
								35.375			105.625
								45.875			97.125
								41.125			45
								28.625			415.125
								58.25			361.75
								61.125			79
								52.875			128.125
								31.625			182.75
								24.5			95.25
								33.25			88.25
								44.375			247.5
								50.75			125.625
								32.625			103.75
								33.625			46.625
								20.625			121.25
								37.125			139.75
								43.25			111.375
								43.5			97.5
								47.25			87.125
								34.125			90.875
								39.75			130.25
								28			239.125
								19.375			119.5
								70.5			65.5
								40.125			150.375
								29.375			117.375
								24.25			84.375
								43.375			89.375
								30.75			52.75
								28.875			57.875
								28.875			69.875
								59.75			67.375
								28			113
								66.375			130
								68.375			228.25
								63.875			74.25
								50			133.25
								69.875			66.375
								61.625			116.625
								67.375			264.625
								32.625			168.25
								34.5			149.375
								46.125			185.25
								26.875			89.625
								27			55.25
								49.75			95.75
								39.25			85.125
								39.5			116.625
								78.375			83
								15.5			157.75
								50.5			294.875
								66			136.25
								25.875			57.75
								56			85
								38.5			55.625
								53.125			71.75
								22.5			113
								30.5			256.125
								32.75			154.625
								26			81.375
								37.125			99.5
								33.375			99.75
								31.375			54.625
								36.625			101.75
								27			124.625
								34.875			77.375
								25.875			234.875
								50.875			141.25
								32.375			101.25
								40.5			84.875
								50.25			76.625
								56.625			74.125
								34			74.25
								28.625			45.875
								58.125			77.5
								32.5			72
								55.5			122.5
								29.125			51.5
								26.375			165.375
								42			60.5
								39.375			159.125
								18.5			121.875
								34.125			61.625
								46			64.125
								31.375			128.375
								34.25			57
								30.375			74.125
								28.625			122.375
								11.875			90.625
								49.75			144.125
								19.25			145.5
								24.5			298.75
								54			124.375
								35.125			74.625
								34.5			164.75
								28			70.25
								46.375			210.75
								23.25			61.125
								28.625			64.75
								14.125			91.125
								49.875			111.75
								30.375			89.25
								38.75			116.625
								26			81.875
								53.625			94.25
								53.5			79.25
								55.125			199.5
								53.625			108.125
								24.5			58
								38.25			122.875
								30.5			237.25
								25			94.5
								27.625			98.25
								30.5			101.5
								63.25			87.375
								37.75			35.875
								16.25			150.375
								56.875			64.375
								48.375			141
								51.5			121.375
								67.875			30.625
								25.625			50.5
								23.5			79.75
								23.125			119
								42.5			100.125
								23.5			74
								35.5			85
								41.5			51.125
								34.25			86.625
								19			94.5
								52.125			139.375
								44			290.75
								35			180.5
								44.875			59.625
								29.875			95.375
								36.375			277.375
								28.375			151.125
								48.375			79.375
								26.875			93.75
								16.875			104.5
								34			119.875
								45.625			51.375
								36.375			119.375
								29.625			98
								62			97.125
								46			143
								58.5			73
											98.25
											79
											83.625
											73.75
											41.5
											114.75
											160.125

## Sheet: Fig. 5
Fig. 5b					Fig. 5d (RIM1/2)					Fig. 5d (Pclo)					Fig. 5d (Bsn)
Ctrl	Smn KO	Smn KORescue	Smn KORescueΔ3'UTR		Ctrl	Smn KO	Smn KORescue	Smn KORescueΔ3'UTR		Ctrl	Smn KO	Smn KORescue	Smn KORescueΔ3'UTR		Ctrl	Smn KO	Smn KORescue	Smn KORescueΔ3'UTR
0.62191	0.990733	0.738791	0.474726		0.51197	0.320063	0.568967	1.44243		0.37672	0.21946	0.552228	1.02226		1.10456	0.888294	1.8525	1.00749
0.714258	1.40416	0.976177	0.340851		0.78207	1.05315	1.2519	1.04295		1.18093	1.1855	0.520289	1.34577		0.964494	0.640525	0.927315	0.910051
1.21637	1.01872	2.81375	0.565551		0.514562	0.244694	0.60425	2.08025		0.512519	0.14513	0.530818	1.46207		0.71695	1.18915	0.709743	1.27437
1.54965	1.54446	1.16852	0.765419		0.377001	0.533357	0.981006	1.29291		0.280561	0.439267	0.58243	1.31826		0.797719	0.707883	1.59796	1.09775
0.897812	0.908952	2.34487	0.634528		1.04972	0.594272	0.826115	1.82862		1.12958	0.432803	1.03995	1.96277		1.08102	1.27161	2.21831	1.175
0.942424	1.44301	1.11544	1.64587		1.14009	0.672702	1.22207	1.35438		1.07124	0.611932	0.590282	1.17115		0.875146	0.952393	1.62321	0.991399
1.50401	1.29838	1.4648	2.25208		0.508712	0.71881	1.4299	1.12654		0.48865	0.210637	0.531588	0.913585		0.782204	0.491034	1.23092	1.17408
0.46738	1.60547		1.79354		0.443717	0.980517	0.772839	0.597058		0.470847	0.63665	0.734742	1.25913		0.805367	1.19297	0.487178	0.52207
1.30757	0.643504	0.567529	0.528076		1.28924	0.77442	0.939319	1.3812		1.1711	0.476574	1.31194	0.766124		1.36028	0.844262	2.4244	1.00061
1.04567	1.47644	0.617061	0.665407		1.39055	0.558959	0.813053	0.82971		1.03719	0.477813	0.752082	1.21247		0.696676	1.01715	1.79314	0.636578
0.892774		0.766544			1.55823	1.0273	0.641853	0.895813		1.52635	1.16349	0.456413	1.13576		1.65587	1.60757	1.09501	0.999066
1.03963	0.318195	0.968107	0.639977		0.963589	0.327491	0.923988	1.64809		1.25794	0.457738	0.602364	1.34259		1.70295	0.862549	0.836459	1.30263
1.3718	0.543103	1.08369	0.587597		0.882128	0.873595	0.612651	1.92251		1.63558	0.764817	0.64861			0.698591	1.30993	0.578512	1.50172
0.3784	0.281597	0.809321	0.61386		1.50159	0.485857		1.44879		1.45201	0.309319	0.601792	1.18933		0.68155	1.20979	2.55384	1.02067
0.874795	1.24594	0.663738	0.89434		0.782033	0.334473	0.530711	1.15816		0.677388	0.324261		0.637394		1.00914	1.08627	1.07718	0.950078
0.756531	0.309762	0.949288	0.714505		0.882331	0.27698	1.34223	0.83669		0.774364	0.484598	0.161584	1.35817		0.862485	1.08019	1.13897	0.776705
1.41902	0.356271	0.8638	1.15277		1.48927	0.34572	1.93067	1.4207		1.62677	0.235147	0.718118	1.17062		0.868915	1.09749	1.43204	1.97744
	0.62131		0.569737		1.33424	0.558421	0.58162	1.98161		1.28028	0.726796	2.44733	1.06371		1.1026	1.10206	1.4589	1.27351
1.23451	0.2817	1.42349	0.646907		1.03108	0.259773	1.93095	0.577712		0.719216	0.159476	1.76602	0.560939		1.76293		1.05375	0.426079
0.541138	0.963479	0.881916	1.10118		1.56787	0.305726	0.801805	1.74836		1.33077	0.238026	0.964594	1.28195		0.470552	0.288645		1.7695
1.37089	0.574833	2.15967	0.373604				1.05987					2.44939	1.53957			0.310512	0.887329
2.06038	1.06054	1.13958	0.592486		1.16591	0.48868	2.76859	0.641633		1.04207	0.816438	0.949375	0.278349		1.18834	0.402304	1.12921	1.02306
0.407608		1.97369	1.04773		0.790341	1.64802	0.936525	1.29257		0.485629	1.73334	0.588153	1.15147		0.584268	0.488831	0.885737	1.50624
0.385474	0.116704	0.366144	0.311273		1.07141	0.635724	0.800251	1.18582		0.483193	1.02693	0.980666	1.23594		0.874738	0.455624	1.663	1.2162
1.25901	0.478868	1.15746	0.693938		1.32827	1.45587	0.555845	0.972913		0.86168	1.65811	1.17512	1.07928		0.618402	0.265947	1.35699	1.18847
0.798337	0.216798	0.952061	0.328974		1.19368	0.695771	0.667899	0.727411		1.29484	1.1568	1.42903	0.887157		0.751343	0.248951	0.992634	0.931001
0.670791	0.687408	0.43247			0.860733	1.41933	1.26998	1.2482		1.12931	1.38006	0.526912	1.05299		1.57523	0.364867	0.888855	1.32736
1.27187	0.79742	0.173339	1.37972		0.935928	1.17274	0.656859	0.746947		1.66144	1.38991	0.786974	0.998312		0.935903	0.914085	1.04055	0.749016
1.85659	0.21854	0.366033	0.668876		1.01265	0.903546	0.968624	0.524854		0.566671	1.0949	1.61615	0.906974		0.836768	0.577739	0.867593	0.305407
0.671209	0.345203	1.07402	0.738444		0.637679	0.931787	0.575948	0.714263		0.865494	0.949874	0.501263	1.02704		1.48409	0.530014	1.17246	0.88619
0.93585	0.275985	1.23784	0.554524		1.65991	0.568581	1.58879	0.287185		1.64936	0.382825	1.7149	0.850967		0.721457	0.595656	0.996877	0.323813
1.32673	0.115825		0.533142		1.78416	0.58362	0.70241	0.896753		2.90237	0.824212	0.851262			1.11783	0.881901	0.709979	0.934165
0.670716	0.216527	0.848926	0.671506		0.980947	1.07326		0.889909		1.08883	1.31359	0.598974	0.619045		1.09294	0.942492	1.35301	0.860567
0.709187	0.292959	1.26432	1.08309		0.720383	0.748592	1.10057	0.433404		0.82303	0.67837	1.28692	0.918587		1.19743	0.929985	1.24684	0.258994
1.03976		1.0861	0.658216		0.850605	0.425906	0.663049	0.588173		0.975317	0.53967	0.423413	0.916112		0.954544	0.729703	1.1099	1.15717
0.696686	0.210954	1.45893	1.10937		0.649926	0.423754	0.863923	1.17772		0.877131	0.591833		0.866721		1.06673	0.709955	0.676898	1.50207
0.789736	0.202183	1.61512	0.517086		0.44992	1.08124	0.756547	0.559693		0.30221	1.39705	0.842143	0.440714			0.579391	1.23452	0.297089
0.988441	0.568566	0.827467	0.952021		0.67218	0.806673	0.610011	0.799286		0.34928	1.15843	0.445543	0.491916		0.743676	0.945855	1.55106	0.895351
0.953436	0.693926		0.768789		0.639396	0.710636	0.96733	1.20558		0.536904	1.14311	0.927843	0.583293		0.438469	0.345244	1.25978	1.15551
1.32122	0.500059		0.743669		1.59597		0.840372	0.34653		1.10524		0.635173	0.61126		0.643615	0.421903	1.41683	0.0861413
0.412594	0.856088					0.461739	1.85808	0.776352			0.415392	0.541715	0.658875		0.898941	1.23995	1.04433	0.508123
1.24598	0.550098		0.911224		0.783589	0.576633	0.547986			0.683672	0.564254	0.880248	0.382191		1.78029	1.2357	1.44533
2.04003	0.515268		0.989102		0.58855	1.36873	1.04055	0.723613		0.507954	0.38286	0.50477	1.03775		1.13257	0.501918	0.979529	1.13385
0.981476	0.94525		0.439993		0.694097	0.54908	0.682991	0.990537		0.820108	0.769398	0.374274	0.609146		0.983426	0.754855	0.885779	1.33036
0.975118	0.938262		0.690101		0.664709	0.707582	0.604769	0.80578		0.474619	0.465112	0.827302	0.349443		1.55407	0.918004	1.41102	0.93958
0.385221			0.361159		1.13224	0.524489	1.15605	0.549837		1.16222	0.899885	0.997533	0.316456		0.824942	0.393615		1.11503
			1.0791		1.41906	0.902283	0.942385	1.36046		1.84203	0.426111	0.592536	0.57235			0.75379	0.769249	1.22917
1.29817			0.664141		0.490446	0.381872	1.40007	0.716411		0.588491	0.23137	0.558689	0.736064		0.991516	0.521188	0.40548	0.621413
0.551165			2.31226		0.544033	0.62201	0.601132	0.737302		0.77358	0.399843	0.614204	0.659435		0.587144	0.864164	0.501046	0.677912
1.55921			0.510145		1.16976	0.474217	0.604807	0.982189		1.02122	0.658932	0.449264	1.57671		0.823389	0.443338	1.12881	0.795637
0.650119			0.375766		0.475137	0.825656	0.69511	1.58979		0.283215	0.547561	0.957542	0.543972		0.821644		1.22897	1.07706
1.14126					0.792822	0.661889	1.00709	1.17667		0.588866	0.536884	0.57365	0.520433		1.25481	0.95406	1.54639	1.18972
1.23209					1.66937	0.50245		0.810981		0.780253	0.254916	1.08939	1.2099		1.1703	0.714724	0.922059	0.742079
0.786647					1.6551	0.251059	0.73976	0.697746		2.63743	0.907028	1.1975	0.592166		0.418624	0.231038	0.921592	0.736583
1.10106					1.37635	0.69757	0.619703	1.61209		1.43166	1.50218	0.715138			0.677307	0.190304	1.35697	1.12314
0.426442					1.8008	1.43175	1.78583	1.5788		2.22807	0.634916	0.692104			0.99303	0.354844	0.965821	1.20494
0.830826					0.488573	0.789626	1.03759	0.807735		0.521736	0.914496	0.565841			0.594398	1.26137	1.59147	0.56331
1.42302					0.26136	0.930353	1.19651	0.564192		0.228963	0.418328	1.1459			0.616083	1.28522	1.03841	0.662775
					1.56493	0.533575	0.905002	0.653043		2.01841	0.821857	0.614255			0.850908	0.846541	0.930952	1.00493
0.883268					0.677857	0.998145	0.751144	0.636549		0.647137	0.946081				1.5198	1.0214		1.19491
0.530662					1.14425	1.12732	1.77693	1.04251		1.16171	0.908377	0.441778			1.30796	0.601054	0.535724	1.21283
1.8862					1.10814	0.815606	1.13974	1.0334		0.312077	0.816396	2.20948			2.11305	0.197614	0.290214	0.805585
0.591041					1.03734	0.837824	0.817014			1.21612	0.376084	1.16464			0.659728	0.530402	1.31116
1.30307					1.31591	0.45759	0.919191	0.925916		1.32822	0.681906	1.20949			0.307426		0.88794	1.15728
0.859335					1.16145	0.571401	1.84809	1.1889		1.02168		0.944011			1.82099	0.324945	0.972936	1.37356
0.280963					0.984131	0.806526	2.10498	1.47089		0.720574	0.757568	1.15278			0.608983	0.54533	0.833825	1.1519
1.86539					0.543911	1.30069	1.83013	1.27929			0.484154	2.18752			1.01389	1.19745	0.863997	0.927655
0.780317					1.27828	0.801776	2.1051	0.622673		0.600424	0.776659	0.862092			0.716751	0.548855	1.104	0.599374
1.01976					1.18832	0.639372	1.14005	0.878474		1.5705	0.296115	0.526625			1.34854	0.568598	0.457426	0.919271
					0.672629	0.387267	0.695944	0.788489		1.19845	0.211881	1.34769			1.35079	0.711533	0.520831	0.614411
					1.04209	1.02691	1.63203	0.696241		0.516987	0.899045	1.18561			1.3279	0.824399	0.817914	0.507056
					0.682773	0.296875	0.885171	0.601614		0.570662	0.223985	2.12066			1.10504	0.51788	2.109	0.802366
					0.706496	0.387182		1.55266		0.758465	0.311862	2.57584				0.437897	0.670027	1.38852
					1.13191	0.564792		1.2518		0.702408	0.467011	2.78822			1.2511	0.45279	0.665622	1.20222
					1.08853	0.362899		0.890736		0.964013	0.224515	2.46548			0.996759	0.953107	0.760806	1.2809
					1.06386	0.464342		0.783303		0.778384	0.502998	0.831125			1.03571	0.742397	0.606254	0.648305
					1.21348	0.60525		1.36719		1.60863	0.712559	1.08816			0.640244	0.598872	0.976931	1.84107
					1.52388	0.755352		0.632256		1.80074	0.238115	1.33739			0.999324	0.249214	0.649095	1.21419
					0.978299	0.625259		0.472493		2.20648	0.368633	0.694255			1.56415	0.700344	0.85824	0.556123
					0.701845	0.540635		1.1001		1.49523	0.638343				1.59032	0.688855	1.35555	1.30223
					1.29805	0.631189		0.306644		0.546175	0.737548				0.604654	1.05186	0.594432	0.454448
					1.06294	0.34054		0.39286		0.470452	0.55911				1.0161	0.50699	0.674971	0.701709
					0.654865	0.619961		1.22971		1.0775	0.443953				1.47041	1.15203	0.636947	1.03947
					0.774161	0.45357		1.50706		0.578809	0.431073				0.937915	1.39339	0.758992	1.29389
					1.5429	0.268382		0.823771		0.96273	0.360525				0.775329	0.915802	0.859591	0.817589
					0.850768			0.96147		1.09549					0.775751	0.773774		1.06298
						0.831921		0.772992		0.497468	0.970131				1.78132	0.504073		1.14137
						1.19459		1.37432			0.974565				0.801888	0.536588		1.22733
					0.928531	1.14142		1.25614		2.03092	1.16225				0.912515	1.03866		1.31377
					0.793647	0.717789		1.06913		0.805948	0.668677				0.601175	1.35164		0.868914
					0.90232	0.927028		1.20611		1.29526	0.81794				1.13603	1.23898		1.03149
					0.732156	1.24839		0.543387		0.635492	0.945087				0.489981	0.980629		0.654333
					1.50543	0.82843		1.08596		2.09748	1.1415				0.61933	1.28025		1.20992
					0.712238	0.703067		1.20986		0.91096	0.538418				1.46217	0.943834		1.13813
					0.60941	1.42523		0.796928		1.01855	1.32652				0.623119	1.0238		0.99787
					0.584662	0.821126		1.35604		0.778289	1.44739				1.1092	0.973955		1.69491
					1.76644	0.494309		0.8822		0.822863	1.41833				1.02676	0.936355		1.01405
					1.27308	1.02921		0.471261		1.01787	1.05357				1.14088	1.0638		0.681963
					0.765159	0.89579		0.881313		1.11558	0.753137				0.954237	0.957771		0.954433
					1.18567	1.17692		0.612083		0.373405	0.957539				0.895062	1.18961		1.02599
					0.712273	1.1604		0.925289		1.81903	0.790923				0.733398	1.02974		0.754735
					2.32231	0.614732		1.25194		1.07492	0.870346				1.37339	0.482023		1.46234
					0.840585	0.44163		1.01496		0.629932	0.774685				1.28691	0.928342		0.54512
					1.13214	1.1983				0.496954	1.04364				0.897871	0.987201
					0.437111	1.24715				0.823479	1.48512				1.20071	1.16843
					1.89216	0.858771				0.715782	0.801578				0.972177	0.840404
					0.405692	1.27723				0.65765	0.972552				1.37336	0.435536
					0.498984	0.696491				0.879638	1.14763				1.81461	0.4738
					1.1738	0.853498				0.737024	0.734807				0.917792	1.09405
					0.74359	0.543727				1.08507	0.791128				0.839987	0.890959
					1.15099	0.601576				0.744226	0.886458				0.823089	0.954431
					0.867743	0.459746				1.52273	1.13287				0.592467	1.30115
					1.38305	1.31409				1.66655	1.15863				1.0636	0.716394
					0.887449	0.810135				0.660397	1.15738				1.08354	0.902011
					0.338907	1.29567				0.721944	0.214132				1.02771	0.785932
					0.655804	1.02172				0.698543	0.691083				0.905691	1.43812
					0.589382	0.661353				0.802028	0.367453				1.18102	1.09771
					0.612414	1.22124				1.57865	0.303546				0.611668	0.774479
					1.30068	0.998598				0.577822	0.250989				0.974506	1.28382
					1.07658	0.852271				0.903497	0.202046				1.05831	1.15749
					1.36992	0.740778				0.750926	0.172464				0.934285	1.16299
					1.18665	0.700408				1.06635	0.253131				0.912663	1.27081
					0.639717	1.13566				1.22828	0.221347				1.18857	1.11936
					1.37311	0.918616				1.43483	0.303959				1.2878	0.758047
					1.7491	0.736798				1.06416	0.512788				0.755017	0.855713
					0.973216	1.10502				0.846824	0.256667				0.923004	1.06493
					0.834606	1.42428				0.780601	0.414955				0.664978	0.87794
					1.09329	0.997087				1.12956	0.37156				1.17146	1.42256
					0.55898	1.03179				0.856363	0.463979				1.3132	0.644851
					1.00338	0.558656				0.512664	0.157338				1.14169	0.781945
					1.03907	0.81927				0.501796	0.43186				1.20883	0.76548
					0.971954	0.637576				1.84927	0.273697				1.36505	1.02216
					0.76732	0.560029				0.945913	0.294074				1.30902	0.874959
					1.18445	0.597711				0.210573	0.258287				0.854328	0.562462
					0.411099	1.22694				0.616199					0.731136	0.758616
					1.1022	0.56367				1.49803					1.06015	1.0404
					1.36709	1.18045				1.41633					1.53854	0.719944
					0.908786	0.474902				1.50321					1.06912	0.899827
					0.539318	0.641721				0.730562					0.501771	0.72403
					1.04964	0.809581				1.44847					1.11621	0.889178
					1.09858	0.511748				0.646784					1.57311	0.851682
					0.631435	0.438761				0.846917					0.848034	0.617578
					0.874193	1.12961				0.773088					0.648545	0.568941
					0.664938	0.703345				0.7001					1.26246
					1.38764	0.631703				0.596393					1.12298	1.13777
					1.43028	0.922981				1.57328					0.623504	0.702167
					1.51234	0.73724				1.08782					0.609196	0.615413
					1.49732	0.474153				2.16143					0.749644	0.910875
					1.05206	0.378285				0.524806					1.94326	0.806214
					1.25217	0.381863									1.04022	0.593746
					1.17963	0.906376									1.19112	0.528117
					0.49439	0.940823									1.34664	0.558281
					0.578146	1.31603									0.920638	1.01907
					1.3886	0.670924									1.14592	1.19115
					1.45415	0.793154									1.1277	0.842594
					1.17084	0.722253									0.797735	1.11804
					0.465666	0.46233									1.03696	0.925244
					1.3755	1.26747									0.966323	0.70626
					1.43002	1.29353									1.16858	1.24075
					0.726263	0.784564									1.49796	0.660628
					0.568546	0.573038									0.772599	0.686751
					1.51843	0.966841									1.54175	0.855692
					1.11563	0.839103									0.615136	0.405695
					0.532952	0.510541									0.810247	0.894356
					0.440912	0.946064									0.994122	0.801651
					0.794056	0.577647									0.532588	0.813734
					1.05077	0.863799									0.913801	0.198003
					1.41126	0.544261									1.01506	0.324342
					1.10712	0.733449										0.332538
					1.14523	0.548337										0.90558
					1.15826	0.896456										0.714324
					1.08872	0.527485										0.513259
					0.897977	0.597484										0.221372
					0.989583	0.301644										0.937976
					0.742724	0.609469										0.365828
					0.933562	0.336348										0.886433
					0.935487	1.10542										0.582321
					0.485362	1.02792										0.978946
					1.30395	0.702532										1.03638
					1.32948	0.737632										1.07497
					1.24085	0.632333
					1.23801	1.12014
					0.622412
					1.04324
					1.00435
					0.565389
					0.850895
					1.3174

## Sheet: Fig. 6
Fig. 6b					Fig. 6d					Fig. 6e					Fig. 6g					Fig. 6h										Fig. 6f
Ctrl	Smn KO	Smn KORescue	Smn KORescueΔ3'UTR		Ctrl	Smn KO	Smn KORescue	Smn KORescueΔ3'UTR		Ctrl	Smn KO	Smn KORescue	Smn KORescueΔ3'UTR		Ctrl	Smn KO	Smn KORescue	Smn KORescueΔ3'UTR				failed				not failed				Time (sec)	Ctrl
1.24974	0.847548	1.61195	0.986411		2	1	2	1.4		12.589	4.5151	2.1788	2.9713		119.846	20.2045	71.6173	22.7977		Ctrl	22	44	25	0	78	56	75	100		1	0	0	0	0	0	0	0	0	0	0	0	0	0	0	0	0	0	0	0
0.469118	0.888633	0.842177	1.33359		3.4	2.2	10.2	3		4.502	2.3192	3.0357	2.7738		41.7676	21.3528	70.3552	16.4095		Smn KO	46	40	40	27	54	60	60	73		1.5	-0.570966	-0.813136	-0.226134	1.03262	1.48488	-0.978991	-0.475646	-1.38438	1.02329	3.01976	0.0984369	0.761875	-0.395266	-0.929678	0.688155	0.269878	2.00684	0.88846	0.312058
0.629144	1.47224	0.471763	2.14502		5	2.2	1.2	3.6		2.233	2.2575	3.2771	2.4033		69.9479	20.81	141.455	7.62937		Smn KORescue	26	27	17	18	74	73	83	82		2	-0.335527	-0.717544	-0.817167	0.614451	1.10735	-1.09691	-0.897618	-0.447067	1.07414	3.00789	0.550904	0.433075	-0.189234	-1.00468	0.654633	0.48041	1.48334	0.73752	0.311851
0.486412	0.65459	1.70638	2.89661		6.4	1.2	2.2	1.2		6.817	3.1562	2.0224	2.5894		99.4939	4.53883	73.931			Smn KORescueΔ3'UTR	33	35	42		67	65	58			2.5	-0.998391	-0.635459	-1.08547	0.224609	-0.343812	-0.714476	0.205132	-1.32376	0.953094	3.56425	1.40176	-0.320145	-0.334201	-0.378456	0.612105	0.26489	1.3427	0.483501	0.168044
1.23549	1.43535	2.25241	1.28629		5.4	1.8	2	3.6		2.013	2.3027	2.6562	2.2041		59.6331	10.5476	61.0637	9.12719												3	-1.26872	-0.833086	-1.00805	0.557808	-0.36442	0.101149	0.451765	-1.47199	1.86655	3.55797	-0.00971537	0.472886	0.0934322	-1.44411	0.516955	0.447422	1.13761	0.458572	-0.123497
0.846789	1.07195	1.04881	1.91688		3.2	2.2	1.8	3		2.205	12.1919	4.5636	2.2373		70.4288	24.4209	69.6446	14.0832												3.5	-1.03052	-1.06375	-1.09282	0.604955	-0.0926337	-0.518882	0.0792067	-2.47677	1.50342	3.47801	-1.27317	0.293023	-0.169687	-0.345091	0.550276	0.23307	0.534026	0.872969	0.312884
0.502336	0.568731	1.20985	1.7228		4.6	0.4	0.6	6.8		2.143	7.4839	2.1298	2.0453		82.7251	4.31365	39.9983	14.7053												4	-1.44175	-1.14542	-0.964281	0.525654	-0.462729	-0.855416	-0.93254	-1.56645	1.05408	3.39596	-1.01394	0.197582	-0.0212605	-0.262536	0.690351	0.309382	0.672716	0.488903	0.420533
0.75267	0.359143	0.257034	2.49389		2.4	0.6	7			2.629	2.3811	4.4103	3.3495		22.2917	30.3355	60.2059	4.58542												4.5	-1.23212	-1.07518	-0.960052	1.0756	0.0394588	-1.10014	-0.866462	-1.67439	0.463115	3.90013	-1.599	0.31524	-0.289223	0.376944	0.782218	0.297877	0.784066	0.71463	0.274453
1.69705	1.1506	2.71515	2.75904		1.2		3.6	6		3.088	3.0422	2.7715	5.0864		19.1837	17.1681	15.273	2.50874												5	-0.405448	-1.0997	-0.283508	0.936987	0.333373	-1.08197	-0.164094	-1.30342	1.67373	3.69361	0.867876	0.897305	0.29808	-0.986283	0.630519	0.405244	0.122873	0.311017	0.0320881
0.657452	0.797132	1.98628	0.801135		2.2	1.4	6.6	4		4.234	2.5189	2.1456	0.8627		60.7341	8.85638	20.2045	13.2894												5.5	-0.464176	-0.908313	0.0890595	0.533651	0.537424	-0.74611	-0.0491818	-1.68104	1.3829	3.61785	-0.517481	1.0905	-0.263793	-0.0958579	0.671716	-0.0710312	0.505711	0.143913	0.180234
2.65971	0.666594	0.968171	2.71232		2	0.6		0.4		9.0316	3.6711	2.2184	2.16		46.7926	11.5701	29.3747	28.8373												6	-0.506576	-0.510358	0.29502	0.316072	0.919344	2.25726	-0.650984	0.025012	0.778039	3.72765	-0.855533	1.18612	0.0856477	0.62133	0.625039	0.0168084	0.440287	0.100803	0.313504
1.64727	1.17045	0.983241	0.546561			2		0.4		2.6339	6.4433	10.8811	4.3255		21.4073	9.1535	9.35857													6.5	-0.758475	-0.58891	0.498958	-0.127082	0.546208	0.775025	0.181512	-0.757223	-0.513502	3.11979	-0.00727125	1.41948	-0.133013	0.861438	0.579427	0.18514	0.283032	0.154696	0.529215
0.633606	0.537032	0.521841	0.763577		2.8	1.8	1			7.2278	3.3005	5.6183	2.3632		50.0742	21.5479	9.92097	23.9117												7	-0.914117	-0.614055	-0.137497	0.0385178	-0.470161	-0.099291	-0.109463	-0.14356	0.00814581	2.50844	0.724895	0.715132	0.0828798	1.4667	0.816848	0.285608	0.0955124	0.0954002	0.338505
0.622308	1.21174	1.85035	0.702351		1.2	2.2	5.4	2.2		3.3903	2.1119	11.3103	6.1853		48.4154		14.3444	4.46018												7.5	-0.666037	-0.75495	-0.113775	0.0035319	0.035067	-0.553747	0.871853	-1.42486	-1.08019	2.8396	0.504619	0.297467	0.162283	1.16072	0.4376	0.293653	0.280107	0.157408	-0.011922
0.716631	0.96318	0.836643	0.322459		1.4		4.2	2.6		8.6418	2.3152	3.4459	3.6269			12.4182	10.2686	15.7857												8	-0.774934	-0.817916	-0.209767	0.111655	0.262766	-0.571112	0.0919586	-1.37773	-1.03814	2.49605	0.477886	-0.0224473	-0.119692	0.58711	0.173225	0.401784	0.532076	0.242305	-0.194367
0.54239	0.784165	1.48177	0.213159		1.8		4	1		2.3099	3.638	3.6597	2.5787		15.3018	6.10968	20.8027	4.00618												8.5	-1.22461	-0.517216	-0.554935	0.365219	0.512424	0.323665	-0.645333	1.07692	-0.180105	2.55645	-0.167361	0.541845	-0.11554	-0.234163	-0.139602	0.344662	-0.155481	-0.577723	-0.414004
0.57535	0.912058	2.06738	1.7213		0.6	1.4	5	1.2		2.3503	2.5229	6.014	2.0427		5.1031	4.4769	7.69206	2.48372												9	-1.85113	-1.02448	-1.8089	0.265093	0.325941	0.730602	-0.659244	2.14233	0.916148	0.474853	-0.316758	-0.142415	-0.440417	-0.0332644	-0.293275	-0.21597	0.0427832	-0.670018	-0.582193
1.2086	0.536842	1.37297	0.431202			1.6	4.6			2.5426	6.1627	3.934	3.6611		12.669		7.8053	4.59346												9.5	-2.01889	-1.20943	-1.20555	-0.0351191	0.348069	-0.0999641	-0.369428	1.28598	-0.327187	-1.33773	0.841907	-0.511205	-0.12246	-0.475982	-0.293275	-0.365515	-0.325432	-0.377598	-0.525579
1.86793	1.54297	0.903689	0.292417		1.8	0.6				4.5828	2.5931	3.8303	3.6116		6.45669	1.00633	14.9016	7.89282												10	-1.13665	-1.13067	-0.284979	-0.268691	-0.493641	1.66186	-0.160326	1.38708	0.997606	-2.5826	0.384399	-2.41967	-2.14628	0.381079	-0.447149	-0.552273	-0.243371	-0.660581	-0.458014
	0.971413		0.43786		9.8	1	2.6			2.313	2.1714	2.1813	3.8452		30.1575	16.0182	8.2573													10.5	0.757527	-0.799213	-0.016863	-0.121251	-0.107329	-0.272673	-0.120332	-2.73315	1.05408	-3.98965	-0.566211	-1.46864	-2.3658	-1.18561	-0.545804	-0.205229	-0.215056	1.01649	-0.00510351
2.28446		0.571851	0.127429		1.6	2.2	2.6			5.591	5.4429	3.6721	3.7121		4.90796	30.0109	21.5608													11	8.58732	7.45683	3.83331	-0.231873	-0.959343	-1.89436	0.918803	0.544221	0.163145	-6.08521	-1.87611	1.59045	5.19804	-2.52802	-0.287995	-0.171859	-0.294171	0.619623	1.32346
0.431386	0.111159	1.22246	0.691462		1.6	1	2.8			2.2151	4.4162	6.4183	3.3445		4.72802	2.32764	32.9834													11.5	83.7505	30.018	45.507	36.3157	51.0758	70.4288	46.5839	21.5431	13.287	37.0236	43.4676	21.4073	50.0742	22.107	14.4936	3.6463	11.2177	3.8727	19.4341
1.08124	0.0487564	0.858634	0.30375		0.6	2	4.4			5.0753	2.5407	2.0533	2.5625		11.3253		26.2206													12	115.658	41.7676	69.9479	99.4939	59.6331	49.928	82.3081	22.2917	19.1837	59.1136	46.7926	14.898	45.2502	48.4154	14.7805	3.44231	9.68823	5.38941	30.1575
0.434634	0.0533011	1.9533	0.379467		2.8	0.4	3.4			4.8924	4.3622	2.7994	2.5456			19.4932	57.1804													12.5	119.846	40.5937	69.919	89.8993	54.4526	33.2557	82.7251	22.0017	14.2943	60.7341	44.2282	12.9207	40.6478	36.6812	15.3018	5.02256	12.669	6.10228	30.0808
2.55562	0.155507	1.0772	0.683778		7		4.6			2.4433	2.8754	2.679	3.4339		19.8234	35.4121	61.0512													13	118.897	38.2928	65.3537	81.9529	48.2453	23.7677	83.1706	20.5923	12.7791	57.018	42.2237	9.64606	39.2132	26.7238	15.2939	5.1031	12.083	6.13125	29.2359
1.42285	0.0906588	0.827427	1.9527		3.4		6.6			2.2425	3.1963	3.8601	4.1242		27.3112	10.0726	35.0578													13.5	116.673	36.5191	60.0846	78.9276	42.7033	14.329	81.0587	19.6484	12.3278	53.5447	40.0436	9.57941	37.804	21.5692	15.163	4.40441	10.9012	6.45669	27.1528
0.685566	0.0168079	0.765147	0.511319		2.2		6			3.924	3.6025	2.815	2.5679		20.215	16.2711														14	113.43	35.4593	55.491	77.6929	36.1641	7.65055	79.6884	20.8217	11.0972	49.5727	36.6935	8.48851	37.9298	18.2264	14.558	3.52781	9.32784	6.06453	24.1735
1.74736	0.163151	1.05419	0.892827		5.8		2.6			31.492	3.4236	2.6793	3.1865		30.0409	41.9226	30.159													14.5	109.962	34.7104	51.7094	75.5428	31.013	1.96434	77.2498	19.918	11.2875	45.9671	33.3685	5.51828	36.1113	16.3886	13.7776	2.79271	7.99276	5.82535	21.7782
0.373787	0.129906	0.641194	1.79943							4.167	2.9463	14.1041	3.4459		11.5014		33.2377													15	106.129	33.6032	48.3428	71.1189	27.2453	0.359203	74.6338	18.7312	10.0407	45.2667	30.8659	5.03184	35.9748	14.074	12.7745	2.62321	6.62544	5.4642	19.813
0.506743	0.308445	0.812163	0.167327							6.979	3.3636	2.7985	3.3879		16.0489		11.853													15.5	102.855	32.9376	46.6157	66.7475	24.08	0.135206	71.7534	19.5134	9.45077	43.0515	27.9515	4.18318	36.318	11.3367	11.5013	2.00851	5.12139	5.51809	17.6318
1.20685	0.43388	0.60275	0.282108							3.903	2.0354	6.2283	7.2462		13.4375		85.8115													16	97.7763	32.6466	44.4638	56.1905	22.5906	0.0195728	67.8358	18.6841	9.73192	41.4067	25.7592	2.32359	35.7105	10.9005	10.5643	1.55718	3.63297	5.26948	15.7707
1.30725	1.18828	0.374404								3.086	2.9288	6.1287	2.1345		7.79248		12.6832													16.5	95.1794	31.9505	44.2314	46.5127	20.0716	-0.0683299	66.0461	19.8574	9.57181	38.9336	23.4882	2.40588	35.7027	9.40054	10.031	1.29948	2.14064	5.19738	14.4122
0.469497	0.34873	1.22258	0.933508							6.411	3.3734	3.5889	2.6267				36.3768													17	91.9321	31.7185	42.5178	37.5187	20.427	-1.04549	63.1575	16.7216	10.2001	35.4247	23.4525	2.85891	35.7984	6.68478	9.60304	1.05713	0.97646	4.87665	13.1572
0.233569	0.792959	0.839727	1.81784							2.79	4.9161	3.8448	5.0901		24.4669		27.1918													17.5	88.9917	31.8985	42.5658	31.7054	19.9672	-2.15175	60.4989	17.2612	9.41224	33.2867	23.5166	2.78338	36.6064	5.43733	8.94626	0.614226	0.090638	4.64218	12.0768
	0.744301	0.662794	0.680565							3.841	2.0611	3.2191	4.8199		31.0327		22.1422													18	86.6102	31.7539	41.377	27.9747	19.3474	-2.42245	57.0605	16.924	9.62108	32.8159	21.1797	3.48772	35.5937	5.27892	8.13561	0.726581	-0.55786	4.42587	11.8049
0.301255	0.519179	0.336417	0.895891							2.531	12.1494	2.2452	2.74		93.8962		21.6988													18.5	85.5012	31.8341	40.3665	24.5814	19.2608	-1.31472	54.5685	14.5908	9.41541	30.563	19.9438	3.66545	36.0347	3.94563	7.98018	0.568991	-0.66139	4.45889	11.8702
0.794266	0.334219	0.735805	1.54135							4.597	4.8173	8.6293	1.7423		31.6473		16.8026													19	83.722	31.5627	40.2114	24.3144	19.1814	-1.14053	51.526	14.7189	8.75213	29.1019	19.4352	4.69397	35.7674	4.46677	7.37558	0.611169	-0.644795	3.97107	11.2239
0.817487	0.350619	1.90145	0.826597							3.407	3.061	2.3912	6.6471		20.78		11.1803													19.5	81.7682	31.6281	39.545	22.3933	18.8229	-1.52135	47.318	15.4202	8.9768	28.0635	20.2649	3.80763	35.6972	4.13826	6.90844	0.681729	0.0232428	3.51827	10.0951
0.796491	0.175291	1.11658	0.693754							2.299	3.6311	2.4762	5.5151		15.5505															20	78.8145	31.3624	38.8104	22.6932	17.6758	-1.2458	44.4313	15.2178	7.96535	27.1287	18.4049	4.02535	34.3807	6.15195	6.67277	0.634562	-0.0714918	3.25414	10.3089
1.20232	0.340974	0.771927	0.798472							6.076	3.1667	2.7759	3.8344		24.4669		16.3263													20.5	74.4734	30.484	36.9293	24.5703	19.1035	-1.54598	40.1483	13.9097	6.58707	27.0271	19.0436	4.65629	33.9911	6.11616	6.33605	0.386076	-0.321511	3.49402	9.66553
1.06238	0.378591	0.779992	1.98387							2.812	2.2177	2.5221	3.0651		21.902		13.0762													21	73.0735	30.0295	36.816	25.7326	19.2902	-2.08444	36.4575	16.7957	6.83584	27.4305	19.2076	2.70126	34.5404	4.53435	6.02016	0.626495	-0.7493	3.12883	9.54714
1.03114	1.38759	0.800369	1.65412							4.031	4.1183	7.0298	2.348		12.17		31.8168													21.5	72.1377	30.3965	37.3999	26.3041	20.5636	-2.13034	33.9064	15.5753	6.05768	26.8963	18.4342	4.43413	35.1135	3.93565	5.69749	0.314371	-0.827419	3.17667	8.9624
1.86242	0.789081	0.958296	0.755121							2.938		3.7077	3.2616		23.24		16.5098													22	71.1545	30.6467	37.2598	27.0571	21.2378	-1.65758	31.5396	15.5551	6.029	28.3819	18.8404	5.16514	34.5931	3.65804	5.54665	0.235362	-0.815699	2.94421	8.85434
1.13223	1.81846	0.950738	0.79061							2.013	3.06573	4.2724	3.6896		13.473															22.5	71.09	30.5968	37.5785	24.2509	20.9015	-1.05653	30.7248	15.6832	5.66886	28.2484	16.4386	5.64056	34.6895	2.04202	5.00038	0.356167	-0.877224	3.10726	8.94567
	0.400993	0.805938	1.96751							2.995	2.25654	2.4793	3.2543		26.366		30.9418													23	69.7783	30.6205	37.4073	26.0352	21.1189	-0.618631	32.8622	16.4924	4.5508	27.5265	16.267	4.80292	34.4151	2.56487	5.03523	0.306708	-1.10185	3.06751	8.42726
	0.884062		2.10235							2.21	3.28348	6.2505	2.2341		37.401		32.7734													23.5	69.0765	31.1967	37.1301	25.0521	20.9162	0.952311	33.2492	14.3749	4.57842	29.0392	16.3573	6.24698	34.0621	1.86621	4.60227	0.503038	-0.740505	2.74342	8.41114
	0.164312	1.02522	1.43267							2.85	2.6043	6.7556	2.7197		30.504		15.5066													24	67.8172	31.1375	36.0304	27.6843	21.3097	1.81074	32.7261	15.7237	4.83018	29.9337	16.5507	6.41351	34.5009	2.32647	4.52709	0.485399	-0.799105	3.12277	7.81153
		0.554885	0.520652							2.579	2.31033	4.4234	6.9979				16.4561													24.5	68.0956	31.3669	35.2031	29.4281	21.8209	3.50364	32.1465	14.3818	4.78162	31.2948	17.3672	7.48878	33.5593	3.016	4.51065	0.429783	-0.603765	2.82293
	0.444344	0.904429	0.948227							2.098	2.06123	3.2923	2.8996				20.1087													25	67.7581	31.7102	34.0915	27.7265	20.6003	1.96111	34.336	16.0135	5.30626	34.0726	17.36	6.45368	34.7625	2.77161	4.35675	0.532183	-1.19953	2.92399
	0.445362	0.629282	0.885934							5.298	2.52674	2.8476	3.7848																	25.5	68.7075	31.7867	32.9876	28.9222	21.1173	2.71656	34.9181	15.0897	4.60252	33.6594	16.6181	7.86432	34.7576	3.8089	4.34668	0.391065	-1.26008	2.98665
	0.502195	0.835855	1.24562							5.265	2.12323	5.0328	3.516																	26	68.0383	31.4553	33.5986	34.0036	22.6376	3.30172	34.554	15.5416	4.59847	33.8279	15.2929	6.08258	34.837	4.9688	4.18817	0.238441	-1.20636	2.97993
	0.299007	0.909021	0.660138							2.911	3.29348	4.8704	2.153																	26.5	68.194	31.603	34.2167	36.2537	22.7933	1.36571	32.0601	15.5011	5.374	35.6277	15.266	5.8071	33.9257	6.31449	4.30218	0.171342	-0.317611	2.50825
	0.859644	1.80857								4.4564	2.12215	2.4846	3.8331																	27	66.3784	31.7354	32.5585	35.8612	23.56	-0.219636	30.8036	14.9415	5.36678	35.8037	11.7656	5.83376	33.1156	5.47996	4.4793	0.321652	-0.374261	2.59586
	0.577728	0.739421	1.13118							2.5697	5.24783	3.8398	3.5277																	27.5	63.8634	31.2809	31.4894	38.4726	25.6634	-1.04078	29.9449	14.7525	6.2681	35.7454	10.4745	5.80941	33.5424	5.56993	4.18094	0.311292	-0.469971	2.72185
	0.736107	1.43931	1.43626							3.5555	5.08189	4.7785	4.2798																	28	64.531	31.1633	31.4625	40.9433	26.1686	-1.45324	29.6716	16.4046	5.19402	34.4851	9.96504	5.44719	32.9032	6.44709	4.31358	0.411761	-0.527596	2.31893
	1.33964	1.24502	0.770001							2.4858	5.004	4.3742	2.4589																	28.5	63.456	31.5265	30.6913	43.1149	25.8499	-1.618	29.2	16.7285	5.51703	35.6521	9.01687	3.25009	32.8575	6.91576	4.17349	0.421738	0.172678	2.26502
	0.758476	4.53656	0.744167							2.2831	4.3797	3.9351	3.6594																	29	65.3234	31.008	32.1781	43.0598	25.4416	-0.864166	32.9022	16.108	5.20105	35.2848	10.2657	4.04526	33.1353	8.67422	4.33572	0.368054	-0.274631	2.10466
	0.48875	1.07038	0.819591							2.2332	4.13546	2.7389	2.4126																	29.5	65.0631	31.306	32.9469	45.317	26.4904	-1.49133	33.6248	16.715	4.25628	34.8725	11.1961	4.43413	32.724	8.35484	4.50231	0.371897	0.288903	1.92408
	0.199969	0.782644	0.893655							2.9833	3.64236	9.2626	3.1239																	30	62.9938	31.4683	33.8616	46.6885	26.3581	0.952311	32.6855	16.29	4.42553	34.7166	11.4324	4.18531	32.2789	6.08522	4.44312	0.225026	0.493017	2.58844
	0.952764	2.31202	0.634979							2.9457	3.54492	3.7655	2.0373																	30.5	60.47	31.8565	34.2184	46.5993	25.5664	1.78934	31.4766	16.9375	4.33528	35.3941	12.0378	3.34998	32.6297	4.39933	4.44554	0.253002	0.373867	2.32364
	1.35862		0.523177							2.2908	3.44826	2.1076	2.2116																	31	59.089	31.4918	33.8774	47.0986	24.6058	2.99292	31.1467	17.1667	4.63437	35.3683	13.8611	4.34313	31.5699	2.62076	4.44006	0.225408	0.412927	2.80271
			0.745368							3.0976	3.00038	2.303	2.9018																	31.5	57.6988	30.7632	34.4155	48.4054	26.1554	3.39434	28.8575	14.8132	4.90918	35.3969	15.7568	4.65843	29.7682	0.96481	4.27959	0.352707	1.27825	2.2812
			0.684505							2.2222	2.88618	5.025	2.9098																	32	57.3241	30.8744	34.0255	48.4541	28.0591	3.36109	28.1831	16.4586	5.21759	35.705	15.0817	5.88707	30.5081	3.12265	4.07967	0.228082	-0.595945	2.6181
			1.15022							4.3537	3.8921	2.236	8.0472																	32.5	57.5992	31.1635	34.5766	53.2173	28.4909	3.42288	29.2941	16.5126	6.22904	34.2138	15.327	3.75876	30.0426	5.901	4.36838	0.16559	-1.06377	1.79
			1.08187							3.76	3.0041	2.095	5.1617																	33	58.0308	30.9461	35.2974	52.87	27.3378	3.76345	31.3132	15.8518	5.44842	34.0538	14.4462	5.87161	29.4525	5.74844	4.58188	0.272575	-1.19366	2.13835
			0.580349							2.1835	10.9467	3.639	2.9726																	33.5	61.0968	30.7215	35.5488	52.0665	28.4674	4.12919	31.7314	15.2381	4.39984	35.2981	15.1791	8.73075	28.3345	4.88867	4.145	0.195499	-0.898714	2.21179
			1.60872							2.7494	6.7315	3.128	3.4809																	34	61.5653	30.9704	35.2401	51.3058	30.0082	6.51657	30.1686	14.557	4.50241	35.5764	16.4491	7.75111	28.7044	4.74024	3.88105	0.280237	-0.887969	2.10399
			0.820313							5.5693	2.9648	8.8927	7.5505																	34.5	63.1675	31.3108	35.1163	49.5728	30.5385	6.91018	29.8159	15.6629	4.47532	37.4361	16.6262	6.59355	29.8366	6.70559	3.87075	-0.0223138	-0.777615	1.6101
			0.357414							2.8178	2.7383	2.3969	2.4757																	35	62.9145	30.9526	34.7949	52.1458	30.4929	7.40663	29.8388	15.7372	5.91817	38.3318	17.6379	4.61399	30.615	5.95604	4.18116	0.158287	-0.699474	1.85737
			1.26042							2.1566	3.3171	8.5692	2.9019																	35.5	60.6034	31.4287	34.7215	55.0909	29.6807	7.58082	30.89	15.1841	5.3703	38.7611	15.3806	4.36962	31.2471	3.63794	4.20441	0.14986	0.130672	1.69701
			0.278858							2.2222	3.6978	12.0459	2.5043																	36	59.838	31.1365	34.6319	55.7573	31.8178	6.97668	28.4672	15.8923	4.65073	39.3487	16.2257	5.55596	30.7162	3.29118	3.95164	0.198937	0.0818427	1.69365
			0.480306							4.3438	8.0762	8.0898	4.356																	36.5	60.3081	30.8649	34.8859	59.1096	31.9308	6.82308	28.1742	16.2765	4.28496	40.593	15.9689	5.13617	30.5917	3.51375	3.71905	0.384548	0.0027276	2.24143
			1.33955							9.5957	5.832	2.7487	2.6279																	37	60.1946	31.3085	35.572	61.2218	32.2145	4.55767	27.2736	15.7372	4.41163	39.5927	14.9882	7.55329	30.6846	4.82208	3.78439	0.105367	0.200017	1.67544
			1.36995							2.4222	5.2476	6.0251	4.5672																	37.5	60.5102	31.3029	34.9914	60.7553	30.9923	1.87724	28.4838	16.0135	4.46758	40.2292	16.8822	7.48451	29.7951	6.71472	4.01961	0.482702	0.430517	2.30005
			0.906652							2.3202	9.3132	16.3054	2.1325																	38	58.3536	31.4081	34.0229	60.0857	31.8442	0.427318	27.2063	17.1331	4.76878	40.449	18.9168	4.54308	30.423	6.48716	4.10553	0.19242	-0.0890612	1.92408
			0.902492							2.1015	4.6273	5.1737	7.7802																	38.5	59.0818	31.8333	34.8655	62.2762	31.3023	-0.45871	29.4975	17.3758	4.90619	39.4969	15.7698	5.86486	30.7444	6.60636	3.70854	0.183612	0.660021	1.92341
			0.850445							2.1268	7.7787	6.0653	3.6221																	39	57.8668	32.338	35.4661	63.3304	32.1366	-0.141156	30.2525	15.9664	2.86059	40.6152	13.5808	4.58751	31.5699	6.69148	4.02267	0.526049	1.41499	1.68017
			0.806411							2.8976	5.4974	4.6558	2.792																	39.5	57.4837	33.0836	35.6047	62.6728	32.3349	-0.236193	29.4281	14.928	2.71949	41.6557	16.3052	7.02899	30.9948	5.66503	4.12242	0.213903	1.78416	2.29467
			1.32524							3.5884	3.6704	3.1497	3.8171																	40	56.1172	33.0325	35.9225	64.1704	33.1119	2.54869	27.8983	15.5078	3.50275	41.6314	14.6721	8.1087	30.5559	6.71472	4.24758	0.471197	0.677611	2.08309
			1.14386							2.0627	4.595	3.362	4.5722																	40.5	57.2138	33.4253	36.4076	63.5323	34.8847	3.63987	28.3776	15.3392	3.24113	42.5126	13.1746	5.64945	31.9841	6.23864	3.89203	0.0881093	1.10538	2.08578
			1.02019							3.8239	4.0417	3.0371	2.1339																	41	58.7027	33.8714	37.1117	62.4219	34.1827	3.65643	27.3861	14.5975	3.65669	43.4375	14.0537	5.80479	31.7914	6.55717	4.16406	0.311292	1.46185	1.97663
			0.488834							2.6025	4.166	3.1415	5.6924																	41.5	61.2318	33.4874	38.3298	63.998	34.823	2.88846	26.701	15.0695	4.7343	43.5739	16.6149	6.80007	32.7169	6.02861	3.91131	0.264126	1.62398	1.75563
			0.947317							4.3115	3.0508	11.5187	6.7502																	42	60.9428	34.0483	38.4321	65.0527	33.4085	4.40246	27.2781	14.9952	3.90758	42.7574	16.7676	7.59097	31.6135	6.88824	3.97027	0.256845	1.75095	1.43627
			1.57929							5.2502	4.0105	2.6912	5.6289																	42.5	61.1247	34.0261	39.4428	64.8233	32.3202	5.39375	25.494	16.3305	4.95545	45.12	17.1569	7.49997	31.0826	5.32654	3.74426	0.197409	2.50006	2.10668
			0.663258							2.8497	3.5782	5.6689	4.9761																	43	61.3024	34.1678	39.938	64.4365	34.3163	5.71683	24.9195	17.1331	6.21972	48.4271	18.3016	6.1558	31.0742	5.44987	3.68464	0.484253	2.19239	2.2421
			1.92161							2.8134	5.0127	4.202	5.2412																	43.5	60.2183	34.2453	39.7216	64.7861	32.37	5.99238	25.6168	17.3824	7.27234	47.5279	16.1647	6.74675	30.9672	4.66938	3.58905	0.786804	1.91503	2.736
			1.16264							3.6179	3.2201	2.5092	5.1262																	44	60.5365	33.3991	39.3696	63.7341	31.2023	5.13166	26.2542	17.8344	6.27461	48.6852	12.5506	7.91764	32.0109	5.55824	3.88062	0.530251	2	2.03998
			0.454505							2.7305	7.8139	2.5703	5.3722																	44.5	60.9705	33.9382	39.9945	64.2079	31.815	4.96151	27.4217	16.8566	7.01389	48.5245	12.3734	7.77332	31.5383	1.75357	3.9216	0.587395	1.98633	2.00696
			0.588938							3.8496	6.1362	2.7538	2.6973																	45	59.7378	34.4471	39.6793	65.2243	31.2846	4.67317	27.6365	16.5396	7.01125	47.3268	15.3099	7.86645	31.5757	1.97287	3.68442	0.382998	1.16593	2.04671
			0.389365							2.7131	5.5756	2.3802	2.2102																	45.5	57.9021	34.4656	38.5433	64.8804	31.6092	2.27314	29.8788	17.578	6.38914	45.9964	15.4668	7.63771	31.5615	1.385	3.64254	0.605035	1.87108	2.33308
			0.671932							3.5204	4.556	2.1195	4.7017																	46	57.0599	34.2615	36.8177	65.6433	31.9133	1.45361	29.8375	16.2294	6.00173	48.8875	16.5661	8.04205	31.2416	0.947273	3.33016	0.672516	2.25392	1.98338
			0.659805							3.5817	2.4704	5.3738	7.4123																	46.5	56.7129	33.0159	35.4534	62.0168	31.5314	-0.136444	28.4513	16.9712	4.9616	49.3557	16.7701	8.26635	31.7177	3.74473	3.81287	0.812488	2.59379	2.03458
			0.624212							3.1418	2.4716	2.3118	2.8059																	47	53.9888	32.6169	35.8861	62.2677	33.507	0.887427	27.1383	17.0858	4.87487	51.0324	16.3013	7.00002	30.2443	7.10254	3.64649	0.868082	2.5313	2.06085
										4.0915	2.274	2.0097	9.707																	47.5	54.5946	32.3033	35.681	63.4967	33.2249	2.15751	29.1905	15.7507	6.23256	50.3411	17.7743	6.03157	30.4434	8.57342	3.81223	1.21589	1.08781	2.39035
										2.0246	3.0007	11.298	2.5732																	48	55.9062	32.3164	36.4757	65.471	32.0484	1.42117	29.833	16.6272	5.56682	50.4977	16.0242	5.57605	30.7401	5.52744	4.04679	1.39613	0.616087	2.46178
										3.7461	2.4501	2.6718	2.2706																	48.5	55.8769	32.0938	36.8782	65.911	33.8301	3.2748	29.1396	16.8161	6.38756	51.4074	16.1436	8.07084	30.5201	5.89601	3.9705	1.08704	1.41987	2.49411
Fig. 6c										2.0417	2.4685	2.423	4.4559																	49	53.8505	32.7524	37.7024	64.667	34.6335	4.92032	28.1266	17.7669	6.58338	49.9997	15.5091	6.70908	31.0567	6.33545	3.62304	1.0119	0.971585	2.09455
Time (sec)	Ctrl	Smn KO	Smn KORescue	Smn KORescueΔ3'UTR						2.381	3.094	2.7675	8.6993																	49.5	54.1869	32.7056	37.6833	63.6969	35.0683	5.45312	24.9354	17.8005	5.85149	50.3628	14.5218	5.11164	30.4377	5.2273	3.88105	1.48471	0.9374	2.23269
1	2.19686	2.94369	0.915011	3.02663						3.7469	2.0404	7.2676	7.5105																	50	53.8594	33.4373	37.8547	64.0991	36.3051	6.19592	25.2532	18.077	7.37438	49.6484	15.0792	3.53873	30.5481	2.38735	3.71664	1.31137	2.1592	2.44021
1.5	3.5921	2.68676	-0.023381	1.59337						3.5237	3.8934	3.3188	3.7985																	50.5	53.0799	33.8739	37.2208	61.7944	37.6814	7.25142	24.6539	16.634	7.02515	49.757	13.5313	4.11866	31.1747	2.45736	3.75961	1.20632	2.58405	2.46581
2	0.903918	-0.610345	0.377951	1.24948						3.2198	2.4756	2.0888	4.6708																	51	51.7331	33.2755	36.3929	60.9157	37.8929	6.28624	26.0782	17.4229	8.18685	49.3786	12.0566	5.32065	31.2183	2.13969	3.96502	1.11697	2.85458	2.13701
2.5	2.23445	0.937131	-0.0722143	1.38913						5.8222	4.06516	5.4328	3.2632																	51.5	50.1203	33.4737	35.5762	60.643	36.9602	6.10088	25.409	17.8074	8.06897	51.331	13.9749	6.6291	30.2429	1.5618	3.60507	0.872688	3.04502	2.09119
3	1.27569	-0.452556	0.519533	0.6425						2.9551	3.55339	2.0128	4.4676																	52	49.5545	32.9004	36.4514	60.6577	36.3183	6.61726	25.0944	15.3932	7.80841	52.6781	13.8694	10.3525	31.1164	1.42093	3.77232	0.883812	2.34965	2.52847
3.5	-0.927645	-1.52314	-0.00288125	1.47984						2.4691	2.94865	5.4292	3.4251																	52.5	49.5836	33.3877	36.2333	60.9847	37.2732	6.67972	25.4679	19.574	6.85221	53.1524	12.0557	10.7725	30.0243	2.17719	4.14959	0.570137	2.00782	2.44627
4	-0.555878	1.69045	-0.0468185	1.40506						3.3197	2.12582	4.8322	2.4223																	53	48.6419	33.6923	35.3833	62.9915	39.0534	5.32968	25.1267	17.7669	6.53939	50.2696	12.0256	11.6233	28.8746	3.18781	4.24803	0.393357	2.72371	3.13555
4.5	0.984804	3.05191	-0.0936933	-0.143886						2.3096	2.78535	2.9782	5.2057																	53.5	47.753	33.5059	35.3423	62.3711	38.2367	5.427	27.0848	18.6907	7.00668	47.8395	12.7521	10.9657	28.1003	4.45764	4.15991	0.631101	2.86922	3.04258
5	0.203678	2.28783	-0.137631	-0.435964						2.0492	2.66305	5.1267	5.8059																	54	48.9127	33.4691	36.4468	61.2796	36.007	4.11344	25.6828	18.2255	7.62263	45.8356	12.4393	10.7768	29.5214	4.56358	3.79621	0.207004	2.09473	3.44889
5.5	0.128185	-0.663445	0.184597	0.494093						2.338	2.92179	2.9397	2.9966																	54.5	49.9723	33.8099	37.7293	60.4151	35.5061	3.41184	25.5539	16.8632	8.31915	46.8212	13.3274	11.1612	28.0842	4.70032	3.81243	0.646831	1.53999	3.66585
6	1.64191	-0.264687	-0.0282771	1.16078						2.5399	3.29331	3.2707																		55	49.3548	33.9078	37.0259	59.5209	36.5313	3.45141	24.4466	16.688	8.03871	44.17	12.2231	11.4122	28.6917	6.51967	3.53184	0.521442	1.32416	3.24876
6.5	0.252056	0.692466	-0.131777	-1.33201						3.0325	4.31114	2.8203	2.3263																	55.5	50.6725	33.9211	36.9335	58.7354	35.1462	3.63435	23.2498	16.4181	6.80805	42.4791	12.5115	12.0922	28.7649	6.20199	3.9056	0.44167	1.89062	3.71907
7	-1.45024	-1.50717	-0.113214	-4.46865						2.8097	2.66477	3.4455	5.0385																	56	50.7807	33.3924	36.1121	59.5918	37.8225	3.22176	22.6951	16.9712	6.01511	41.6661	14.3901	10.6568	29.4757	8.45907	3.71752	0.349269	1.43451	3.59577
7.5	-2.72146	-1.5107	-0.00386047	-0.774832						3.0139	2.19571	4.1823	5.2658																	56.5	50.6002	33.6219	36.737	55.663	39.3471	4.42615	24.9106	17.7669	5.25594	42.5884	15.1808	9.16175	29.1052	9.11281	3.9898	0.220419	1.70115	3.22652
8	-2.15588	-0.91164	0.303743	-0.547485						2.8937		3.2442	5.1391																	57	50.6665	33.4355	36.2228	52.6742	37.1776	2.7949	22.8145	15.3998	5.87559	45.0616	15.0555	9.64162	28.2888	8.57342	3.86856	0.628809	1.45013	3.48931
8.5	-2.17205	-0.844256	-0.477463	-1.22536						2.7538	5.66	6.8358	6.814																	57.5	48.8665	33.3804	36.2607	54.2617	36.383	2.27314	25.2748	18.5153	6.37208	46.2057	17.6078	8.92181	28.0243	9.83655	4.15421	0.532565	2.49516	2.80742
9	-1.12701	-2.34384	-0.219651	-0.979072						3.2539	4.0639	7.9975	6.519																	58	46.3286	33.3852	34.9034	54.3479	37.1012	1.94293	23.4839	15.4808	6.00895	47.9139	24.0317	8.7974	28.312	12.3931	3.89573	0.559014	1.72946	3.52435
9.5	-1.25088	-1.57808	-0.163026	-0.608341						2.356	2.5205	3.025	4.6397																	58.5	46.1579	32.8027	34.4593	58.7408	36.7046	1.97457	24.0494	17.5375	6.08442	48.5343	20.6654	9.00179	27.2213	9.17697	3.78898	0.487309	2.53522	3.39296
10	-0.469754	0.0739122	-0.326088	-1.12863						18.9643	2.266	4.8545	2.2633																	59	46.5251	32.8181	34.8833	61.8215	37.7622	1.34269	24.3678	17.4229	6.19104	48.4071	19.7212	9.72373	27.7479	9.38043	3.96502	1.00805	2.55963	3.46976
10.5	-0.58284	-2.15429	-0.460859	-0.796648						10.6225	3.7469	2.9157	3.7335																	59.5	47.8068	33.0078	35.9183	62.8134	36.4064	5.38029	24.8541	18.9807	7.02357	49.0594	18.3772	8.46203	27.1587	9.91668	4.11978	0.595822	2.83699	3.08773
11	-0.712103	-2.05313	0.0205562	-2.68848						5.0622	2.3445	6.3652	3.1242																	60	49.3224	33.4315	36.7787	63.4112	37.7387	7.14225	24.6666	15.5686	6.54608	49.9913	18.131	8.11527	28.0574	10.0084	3.98957	0.549441	2.46977	3.17398
11.5	-0.4374	-0.792836	-0.121026	-2.37358						2.0677	2.359	2.7086	4.5742																	60.5	49.3848	33.3197	37.7002	60.4462	37.3377	8.09639	24.4492	18.4007	5.67397	49.4871	19.5222	9.08621	27.423	9.14945	4.08317	0.506095	2.92195	2.9806
12	-0.933037	-0.932981	-0.517483	-2.89487						8.6383	4.1694	4.3179	4.4731																	61	49.716	33.2819	38.1824	59.2146	36.0936	6.42638	25.9772	17.787	5.96901	49.0851	15.3059	7.49997	28.0826	10.8355	4.04634	0.425558	1.7695	2.26098
12.5	-1.16999	-0.289389	-0.320234	-1.25321						2.2823	2.694	3.14	2.154																	61.5	50.4793	33.2906	37.5422	59.1088	36.4036	5.67092	27.6239	17.76	5.75349	46.3663	16.1647	6.93124	27.0167	11.7744	3.95186	0.317045	2.66314	2.33308
13	-1.10005	-2.25696	-0.307547	-0.868412						3.2494	2.7964	3.6782	2.9074																	62	47.9126	33.2923	37.3725	59.2252	34.5058	4.95909	26.8307	18.2051	6.56086	46.6397	13.2956	7.35779	27.8268	10.6112	4.45321	0.398346	2.7989	2.39035
13.5	-1.9673	-3.77251	-0.588775	-1.28206						13.3134	2.2167	3.7911	2.7997																	62.5	48.3341	33.9113	36.4019	58.2811	36.5563	2.79181	26.1773	18.2456	6.54045	45.9824	16.5458	4.82958	26.4963	10.351	4.27565	0.341965	2.67583	2.1397
14	-1.60647	-3.7584	-0.580962	-1.25723						2.2729	4.0595	4.241	2.4221																	63	46.3473	33.3634	35.9403	60.4351	34.8877	1.68797	22.7586	18.0839	6.46233	48.7436	17.4413	4.31861	27.7178	10.7154	4.31884	0.0700874	3.00791	1.95979
14.5	-0.4374	-3.97466	-0.0790476	-3.7869						12.0744	2.225	2.2715	2.1235																	63.5	45.8442	32.9245	35.4208	60.9101	38.1382	4.80307	22.3265	16.3845	7.25175	50.0761	17.3794	5.81829	28.8535	10.2968	4.32432	0.369964	1.95996	2.00293
15	0.462205	-3.61842	-0.459879	-3.68226						3.5729	3.5577	2.5861	2.4652																	64	43.9684	33.0843	33.9997	61.1899	37.21	7.0036	23.6815	16.9981	6.27936	51.7531	17.234	6.74675	28.8331	9.40553	4.3298	0.377245	2.8116	2.63897
15.5	0.0904381	-2.00171	-0.172776	-4.80551						2.7908	2.1033	3.3887	2.5751																	64.5	45.3886	32.1367	33.3737	62.4733	39.0518	7.64261	21.6134	17.7735	6.09357	51.961	16.8766	5.8071	28.6734	9.67144	4.02048	0.192802	3.23157	3.23258
16	0.155147	-5.33948	-0.398359	-5.62189						2.6771	3.3231	2.6122	6.0916																	65	47.8326	31.4266	33.3859	61.8054	37.6123	6.21342	22.5133	18.9739	6.68507	52.877	17.3721	4.74729	27.729	10.3444	4.33219	0.559396	2.90438	3.18272
16.5	-0.728281	-4.71908	-0.617087	-6.41718						3.4933	3.1865	2.7912	3.3897																	65.5	47.4294	31.487	33.8285	61.5883	37.4993	10.1029	23.473	16.2564	8.253	52.8068	18.0725	5.69388	26.9421	10.3553	4.25592	0.596204	2.99717	2.61135
17	-0.0550024	-5.11263	-0.255797	-6.46411						4.5893	2.4109	4.0244	3.2362																	66	45.883	31.3908	33.1356	61.2666	39.303	10.7434	24.0825	18.0096	6.89478	53.8465	18.5804	4.80292	26.7558	9.25368	4.00251	0.528723	2.40825	3.10457
17.5	-2.20441	-4.92123	-0.612212	-5.33283						2.4664	4.0083	4.1123	3.2421																	66.5	46.1309	30.9235	33.0797	58.3226	38.7507	10.4877	24.0055	17.2678	6.51423	52.395	17.7207	4.10302	26.5709	9.51061	3.9374	0.46086	2.60651	2.18214
18	-0.728281	-4.33091	-0.185485	-3.52467						2.8792	2.2666	3.3544	3.5991																	67	47.2071	30.3861	33.7393	58.9027	38.1823	8.94123	23.335	16.7756	6.91431	51.6724	16.207	5.67611	27.4794	8.61334	3.92468	0.651056	2.91513	2.92736
18.5	-0.453577	-4.36283	-0.249922	-3.68126						2.076	2.0554	2.3477	2.4376																	67.5	45.5056	30.151	34.1525	59.4818	39.2339	9.26982	22.0938	17.2747	6.40709	53.2923	14.0489	5.96919	27.1727	10.0567	3.79512	0.58508	3.6984	2.13093
19	-0.324314	-4.46383	-0.142527	-4.5374						2.2405	2.6285	2.8471	2.3354																	68	45.4225	29.6197	34.3817	61.0632	40.1652	10.2035	23.5391	18.6637	7.22413	53.2233	10.9815	6.09146	26.5039	8.2874	3.96941	0.196263	3.60464	2.80473
19.5	-0.766027	-4.22992	-0.551671	-3.11304						3.0763	2.1724	2.1058	3.23																	68.5	45.0157	29.4335	35.0076	60.8384	40.0006	9.1099	22.2711	18.7513	7.02251	54.5197	10.3381	6.63798	26.3268	7.4811	3.8554	0.31936	3.59194	2.61673
20	-0.302744	-2.18084	-0.204026	-2.99247						2.3356	5.279	4.156	5.6865																	69	45.3063	29.2521	33.7879	61.0452	39.4441	8.06234	20.5589	15.8989	6.04959	53.3305	10.5266	5.0361	26.3956	6.94656	3.61141	0.311292	4.20236	2.94354
20.5	-0.286567	-2.05666	-0.337817	-4.359						2.4398	4.5243	3.4223	3.8916																	69.5	43.7947	29.1457	33.2619	58.8181	38.0017	10.2866	19.87	16.4991	6.74189	53.898	11.8941	5.49376	26.2474	9.68813	3.48143	0.420592	2.25491	3.02169
21	-0.561271	-3.3472	-0.250901	-3.90645						2.321	4.1705	3.2438	2.3226																	70	42.7847	28.2816	34.2141	55.3816	38.3497	10.7838	19.0456	17.3488	7.07951	56.5812	10.5087	6.2093	25.7376	12.6808	3.90079	0.278709	3.65934	3.14364
21.5	-0.965392	-4.72261	-0.271422	-5.70858						2.4414	4.2493	3.1153	2.0121																	70.5	43.1281	28.3818	34.3401	56.1386	38.0546	17.6491	18.8157	17.0521	8.02534	56.6474	11.4838	7.41111	24.7109	13.4412	3.50488	0.499196	2.30959	3.41046
22	-1.46642	-3.89837	-0.250901	-6.71715						2.6117	2.5921	5.7721	3.4324																	71	44.3217	28.5993	35.2322	55.65	38.2057	19.1243	20.4262	16.9172	7.43033	56.8219	12.6806	6.34029	24.8261	9.62895	3.51014	0.226936	2.65337	2.94217
22.5	0.160539	-3.91434	-1.02623	-7.27633						3.241	2.5848	4.9304	3.0291																	71.5	46.6348	29.4275	35.0556	55.0434	38.9402	19.7032	19.9958	18.0569	6.86962	57.2531	14.7826	5.89596	25.4815	8.27157	3.69583	0.606945	1.93065	2.8391
23	-0.819951	-5.75958	-0.566316	-8.35379						2.7916	3.3677	3.7077	2.8238																	72	44.9995	29.358	35.7149	55.0741	40.5045	20.1625	19.7989	15.8383	7.22413	56.3684	14.2089	5.51153	25.5646	6.52551	3.96304	0.308236	2.25686	3.01967
23.5	-0.798382	-4.30436	-0.320234	-8.00301						2.3213	5.0535	2.8892	4.4188																	72.5	45.8492	29.8102	35.191	55.6019	38.6155	20.0057	21.5733	16.0608	6.53834	53.4939	11.7176	5.16727	24.6792	4.84461	3.70261	0.450883	2.71686	2.44559
24	1.39956	-5.58062	-0.315359	-7.66213						3.1929	2.5553	2.4697	3.0287																	73	45.9471	29.2608	35.7149	58.0284	37.6623	17.6001	21.2136	15.5416	5.17801	53.9293	9.52785	5.05405	24.3922	5.61912	3.72606	0.80941	2.19044	2.88492
24.5	0.42985	-3.78495	-0.538004	-7.68309						2.3202	2.6546	3.1911	2.8935																	73.5	45.6133	28.9187	35.4339	57.9189	36.4402	12.948	21.8339	13.4781	4.71688	57.3198	9.9212	4.69184	24.0315	6.87569	3.78789	0.777973	2.32229	3.75949
25	0.666961	-4.71202	-0.455962	-6.30551						3.4284	2.4948	2.9968	3.6278																	74	45.0505	28.734	34.9698	57.9346	34.9816	12.1419	21.1494	15.4673	5.04166	58.3199	10.6777	5.07183	23.5055	6.67808	3.60001	0.63609	3.29114	3.02777
25.5	-1.48244	-5.06306	-0.378817	-6.31657						3.7184	3.27159	4.6122	2.9041																	74.5	44.1531	28.5796	35.3881	56.6891	33.5849	12.3241	22.1777	15.6832	5.35658	58.567	10.7256	5.74489	23.895	9.24541	3.81727	0.55634	4.17989	2.94421
26	-2.16127	-4.36468	-0.718649	-5.66265						3.8213	3.71445	11.8784	2.7288																	75	44.4219	28.4564	35.25	57.6124	34.3678	12.4301	22.2687	17.7669	5.97411	58.215	9.94549	5.08516	23.2783	11.6426	3.94682	0.435153	3.70232	2.28187
26.5	-2.9424	-4.26705	-0.343671	-5.83618						2.0848	3.27249	2.2186	3.0942																	75.5	44.4338	28.6608	35.072	53.9315	35.0316	10.5131	21.919	17.2543	6.44808	59.5009	10.8321	7.77101	24.1025	11.4091	3.57175	0.320124	3.6193	3.08435
27	-0.421223	-2.93584	-0.558504	-8.10865						2.2392	2.77502	4.1827	4.2035																	76	44.6331	28.2984	34.7243	53.2077	34.9509	10.076	23.5295	15.3797	5.73097	58.1517	13.7401	7.02224	24.2966	11.1774	3.59367	0.189746	3.97383	2.0494
27.5	-2.60298	-3.60767	-0.44815	-8.87709						4.3853	3.25862	2.3776	2.9744																	76.5	43.1239	27.7687	34.9929	55.0921	33.391	9.55022	23.1145	16.5261	6.01827	58.4577	12.9137	6.21143	23.0982	12.172	3.63224	0.299787	3.80388	2.32364
28	0.376081	-5.15699	-0.257755	-7.97904						2.6832	2.1532	4.7551	3.2571																	77	43.5431	27.3169	34.9407	56.457	33.3131	8.96586	21.4094	16.3239	5.90691	58.6733	13.7832	7.60892	23.0021	12.5239	3.5154	0.425963	4.34007	2.515
28.5	-2.2098	-5.4193	-0.776253	-7.48961						3.799	2.3805	5.8696	2.5849																	77.5	44.0914	26.4894	34.6604	58.9239	32.7491	8.51679	22.6163	16.4924	4.52511	59.069	14.7387	6.24467	23.3909	13.4787	3.64167	0.665617	4.09005	3.10524
29	-2.4144	-6.32335	-0.341713	-6.86972						8.3642	3.3647	6.2593	3.2737																	78	44.6336	26.4583	34.4929	58.6017	32.7094	8.0307	23.5823	16.6475	5.393	58.2554	15.7747	5.60715	22.9906	11.47	3.63817	0.483466	4.36351	2.51164
29.5	-1.27245	-6.66178	-0.327067	-7.083						2.5908	2.155	2.7833	2.468																	78.5	45.2584	26.7103	33.7367	59.1005	32.7888	7.07643	24.0571	16.4181	5.00876	56.1493	13.5101	5.71148	23.6594	11.5284	4.12767	0.44704	4.33322	2.32904
30	0.812402	-5.97417	-0.467692	-6.7272						2.0833	2.638	3.0698	2.1036																	79	46.5248	26.1869	34.6463	60.0267	34.3002	6.7582	22.0359	14.6649	4.22039	55.7342	15.5715	4.82958	22.9133	11.4409	3.86068	0.411379	4.26388	2.94623
30.5	-1.25088	-5.60549	-0.584858	-6.00554						4.2512	2.5483	2.763	2.3423																	79.5	46.2294	26.1634	33.6989	61.9041	32.232	5.46268	20.9728	14.8132	4.7723	53.6268	14.8337	3.86753	22.3248	11.159	4.17613	0.678268	4.55103	2.23605
31	-0.0657871	-6.06625	-0.247984	-4.84842						6.6581	2.1628	3.0216	2.6138																	80	45.4558	26.9019	32.3347	61.1846	33.767	4.85301	22.0181	14.2873	6.55417	54.0719	12.8983	3.92529	23.5089	12.9826	3.95865	0.853138	3.90546	1.97663
31.5	24.6229	-5.31478	-0.3339	-5.75839						2.3846	3.0713	8.8226	2.29455																	80.5	44.3285	26.9163	31.6733	58.1805	32.0396	4.12529	21.4634	16	7.03483	54.284	12.3587	4.99167	23.0576	14.5959	3.99219	1.12387	4.89286	2.77778
32	16.3808	-5.98122	-0.596587	-4.27532						4.1671	3.3635	3.1391	3.1421																	81	43.5384	27.0788	31.8447	54.5776	32.307	4.56709	22.0112	16.5732	8.0037	53.9619	11.287	5.83589	23.0484	14.029	4.02968	0.674066	5.35189	2.96105
32.5	11.8072	-5.96526	-0.801649	-5.47535						3.6333	2.6894	3.9337	2.14154																	81.5	45.1631	26.7288	32.4738	53.7933	32.6492	4.76592	23.1038	16.5329	8.53063	54.9175	14.2016	4.68526	23.8739	15.2772	3.76881	0.844307	5.54233	3.02978
33	8.26792	-6.53592	-0.602441	-5.26996						3.7714	2.50545	3.2115	2.86581																	82	44.8801	26.8789	33.7879	50.3607	33.4438	5.55771	22.6715	15.6022	7.62421	54.4239	16.3995	5.50727	24.8768	16.7464	3.87206	0.571665	6.58833	3.02438
33.5	6.79734	-5.118	-0.763566	-6.45507						2.5988	2.44997	5.4734	4.74048																	82.5	43.8417	26.3222	34.4223	46.088	33.4908	5.77067	20.7222	16.2765	5.25401	55.7501	17.434	4.94511	23.8719	13.9114	4.485	1.0583	5.45932	2.94354
34	4.14151	-5.93333	-1.06238	-7.6541						3.2161	2.16922	3.9923	3.72226																	83	43.6267	26.5283	34.9644	44.6346	33.9447	5.75492	20.3537	16.4789	5.67309	58.1386	17.724	4.99167	24.1483	16.4762	4.49224	0.902215	5.63609	2.78518
34.5	2.71391	-6.39057	-0.63467	-7.49564						2.2105	2.16861	6.523	3.10885																	83.5	45.99	26.4346	35.4181	42.9996	34.4999	6.38047	20.9657	15.8314	6.1219	59.7158	17.0325	4.80292	22.9759	16.1619	4.42076	1.06596	4.58911	2.78182
35	4.1469	-5.92627	-0.669816	-7.28035						2.1102	2.77043	3.5337	2.5484																	84	46.2921	26.5312	35.7454	45.9215	33.5496	6.50243	21.8422	15.5416	6.73116	58.8632	17.3136	5.3139	22.746	16.287	4.31336	0.881901	4.62135	2.91455
35.5	4.45396	-5.9014	-1.12388	-7.62324						2.4695	2.2765	4.3737	4.79783																	84.5	46.4027	26.136	36.1432	46.0149	35.108	6.77314	20.3804	14.793	7.46516	58.9821	16.4937	4.42293	23.419	17.9421	3.99789	1.15185	4.14473	2.66863
36	3.59749	-6.2879	-0.946169	-5.74045						7.8533	2.33246	2.6594	2.26466																	85	45.3499	26.2812	35.8033	45.1654	34.3487	7.61892	19.6196	15.0222	6.97747	59.3182	15.1701	5.27622	23.7925	18.4166	4.44028	0.751906	4.00606	2.6053
36.5	2.0998	-7.04475	-0.538962	-6.11118						2.7432	2.52434	2.1178	4.68655																	85.5	44.2674	25.4666	37.0533	46.4932	34.1298	7.89286	20.2501	15.137	7.09183	59.1129	15.2442	5.06507	23.3261	16.6731	4.14214	0.829746	4.14181	2.73398
37	3.38195	-7.0802	-0.559483	-4.20255						2.5574	2.11754	3.0387	2.78762																	86	43.767	25.4213	37.4937	47.6751	32.3187	8.82721	18.6631	14.766	7.19071	58.7178	14.9703	5.34055	23.4442	18.5824	3.63224	0.802893	2.95614	2.63292
37.5	3.04254	-6.61759	-0.823128	-4.84541						3.1675	2.26524	3.2261	2.14078																	86.5	42.7484	25.5508	37.9494	49.2404	33.0722	9.91597	17.9074	15.8045	5.77918	60.7173	15.9478	5.56272	21.8017	19.473	3.8828	0.481556	3.03915	2.86873
38	2.08901	-5.25092	-0.233339	-5.25001						2.5667	2.45118	3.8547	3.57556																	87	42.3763	25.7467	37.8937	53.2292	30.9116	10.6961	19.0195	14.6784	4.27581	58.9203	16.2753	4.73627	21.1265	18.5158	3.96479	0.807882	2.94442	3.38217
38.5	0.273625	-7.44703	-0.575108	-6.18194						2.1482	2.57	2.7096																		87.5	41.6767	25.9789	37.8457	53.9032	32.4422	11.6241	19.5522	15.0762	2.53088	59.2401	14.2334	5.41165	20.0259	18.9427	3.93806	0.797522	3.13488	3.13017
39	0.623822	-7.45241	-0.369067	-6.15912						3.8775		3.4301	2.71024																	88	42.9419	25.5778	37.8056	53.6152	31.6739	13.2901	19.0075	14.5773	2.2763	60.1318	13.3761	4.0808	20.462	20.4151	4.19738	0.85543	2.49614	3.23462
39.5	0.93088	-5.46887	-0.625879	-5.9388						2.0146		2.377	4.10518																	88.5	43.0333	26.2166	37.4488	53.6447	31.8707	12.6471	18.9688	15.1302	2.86217	58.0467	12.275	5.04286	20.5169	21.3031	4.01586	0.772984	2.37601	3.26694
40	0.968627	-5.38737	-0.668837	-6.92656						4.9548		2.8722	2.31935																	89	40.8807	25.9647	37.1002	55.7776	32.796	12.0088	18.752	15.818	3.90388	56.8038	11.9908	4.4631	20.7727	21.6893	4.27937	0.801365	2.55963	3.26022
40.5	-1.15397	-6.58566	-0.887586	-7.01325						2.9754		3.566	2.58568																	89.5	38.6311	24.9841	37.6728	55.7075	31.6151	9.74258	17.8496	14.1187	3.73463	57.2226	11.6723	4.81181	21.6877	25.0854	3.97751	0.760715	3.08018	3.17261
41	-0.685296	-5.83049	-1.04088	-6.80197						2.9678		3.4255	2.38003																	90	38.2708	25.4905	36.3686	59.2167	33.4967	9.38949	17.7784	14.8335	4.77898	59.1338	12.1394	4.65185	21.4592	24.7177	4.27849	0.496117	3.58999	2.95634
41.5	-3.26024	-6.02189	-0.953002	-8.17137						3.9703		3.1999	2.46451																	90.5	38.1112	24.6312	35.4245	58.8434	31.6548	8.75196	17.5331	13.4443	4.63736	58.5341	11.7558	4.78284	21.9816	24.9195	4.17195	0.490747	3.68473	2.65312
42	-1.81646	-6.50416	-0.999877	-9.66951						3.378		3.4759	2.92744																	91	37.1869	24.4459	34.5808	55.5789	31.4726	10.095	17.1962	14.3008	4.53848	55.83	12.9389	3.93204	22.4338	20.8271	3.95119	0.543284	3.47866	2.61202
42.5	-0.879113	-5.49374	-1.20883	-10.116						2.8893		2.9859	2.42399																	91.5	39.4613	24.1277	33.82	56.4137	33.7582	11.3579	17.01	17.1734	5.34426	54.9086	15.561	3.98981	22.0738	17.1975	4.06431	0.609259	2.77254	3.09715
43	-0.469754	-6.05029	-0.804565	-11.1775						6.1356		4.3509	4.19254																	92	37.9516	24.3064	34.3853	54.7014	34.0666	10.1456	18.0237	14.928	4.78919	53.4056	13.1103	2.75014	20.4304	14.325	3.87907	0.504566	2.61921	2.62146
43.5	-1.20774	-7.18472	-1.02427	-11.5334						2.5368		5.0284	2.60324																	92.5	37.0383	24.3016	34.1031	53.6343	35.5325	9.80989	17.8464	14.6311	4.53074	51.6661	12.1565	3.32332	20.4761	15.9793	3.75346	0.549037	2.52152	2.31353
44	-2.72146	-4.98139	-1.17173	-11.3769						2.3844		4.3746	2.58362																	93	37.3098	23.7867	32.252	52.5724	34.6087	9.2184	17.6442	12.7768	4.35692	52.1293	10.9734	3.11218	20.8234	14.9996	4.27937	0.481938	3.93475	1.83109
44.5	-0.841521	-5.68346	-1.08579	-10.8566						2.4228		2.2581	2.05475																	93.5	36.694	23.1784	33.9664	54.4628	35.0066	10.5962	17.467	14.2738	4.01015	51.4582	8.55524	3.84105	20.931	14.8035	4.33483	0.439378	3.59097	1.64581
45	-1.77348	-7.2432	-0.762586	-8.18931						2.3306		4.5151	3.04429																	94	40.7055	23.8621	34.7195	57.2432	33.5671	10.8148	16.961	13.4646	4.4097	50.2717	8.68279	5.06721	20.2517	15.6324	4.26753	0.552497	4.17989	2.53589
45.5	-0.986961	-5.88544	-1.06921	-7.06305						5.5076		2.3192	3.11961																	94.5	40.3384	24.4725	35.4181	54.4024	33.6744	9.5937	17.5877	14.8132	5.52829	51.4979	11.2765	6.38703	20.6518	18.1689	4.27542	0.830128	4.59401	2.57698
46	-1.61186	-4.7989	-0.974481	-5.9866						3.2525		2.2575	2.47555																	95	39.7118	24.268	34.9297	52.2204	32.6359	9.32057	18.0797	13.404	5.21812	52.0542	13.0113	5.99816	20.9718	19.367	4.32738	0.65564	5.02568	2.34722
46.5	-1.01377	-6.26487	-0.835815	-7.1628								3.1562	4.13177																	95.5	39.4181	23.9639	33.6102	53.945	31.7268	8.88658	16.5561	13.9502	4.8805	51.7176	13.7524	6.09822	19.9204	22.2462	4.10114	0.917945	4.14863	2.85459
47	-0.555878	-5.15867	-1.0194	-7.20959						2.1704		2.3027	2.24324																	96	37.826	23.6894	32.939	54.5498	31.6136	11.0175	16.7074	12.5948	4.90355	50.216	13.5044	6.46025	21.1646	20.6878	4.03714	1.03644	4.42893	2.4045
47.5	-0.943822	-5.48668	-0.714732	-6.57664						3.8701			2.25985																	96.5	36.479	23.2404	32.0122	56.3819	30.1331	10.8702	15.5399	13.3162	6.44404	49.3592	12.2711	4.51624	19.9887	20.6962	4.17699	0.69438	3.88299	2.66524
48	-0.836128	-5.52567	-0.866086	-7.25638						3.3845		3.3389	2.8052																	97	36.1816	23.141	33.6884	59.0386	29.5925	11.6929	16.4482	13.9028	6.46286	49.6172	13.4386	4.90512	21.0611	21.3382	4.11496	1.13115	3.8117	2.76902
48.5	0.419066	-7.05533	-0.648337	-7.67103						3.8497		4.894	3.10666																	97.5	35.8746	22.8343	33.8258	58.2708	31.2332	13.8587	16.5835	13.9232	7.61541	49.7179	13.2623	4.05201	20.2778	23.7029	4.0766	1.09241	3.56265	2.41192
49	-2.46833	-6.13901	-0.786024	-6.01358						2.5595		2.1506	2.87708																	98	35.2279	22.8671	35.4751	57.5592	31.5961	13.4556	16.9705	13.9367	6.63422	50.8914	13.7563	3.93649	20.8108	20.5061	4.41989	1.04448	4.93582	2.03593
49.5	-2.4198	-4.52768	-0.876836	-7.43091						2.2023		2.2357	3.64285																	98.5	37.1151	22.5912	35.1489	56.9775	30.7631	14.8928	17.3741	11.8462	7.05277	52.3866	12.5717	4.77413	20.8234	20.0125	4.46701	1.04333	5.60678	1.71116
50	-2.36063	-6.59978	-0.858273	-7.62123						2.9299		4.1915	2.41575																	99	37.4169	22.8923	33.8927	55.1434	31.4565	15.0456	15.9466	12.4397	6.14846	51.3774	15.4026	5.98927	19.8889	19.1119	4.67045	1.43294	4.69069	1.87288
50.5	-2.00504	-4.7794	-1.13756	-8.52918						2.1877		2.8759	3.01949																	99.5	38.6481	23.0623	33.4938	54.2158	31.2464	12.5062	16.9769	11.3269	7.3165	52.1216	13.5435	6.28021	20.5619	19.3187	4.62157	1.09549	4.94071	2.15115
51	-3.54573	-6.92241	-1.30454	-7.74179						2.1976		3.5229	2.45497																	100	38.3248	23.2838	33.5243	52.361	32.1542	14.1889	16.7526	11.4146	5.93505	50.4094	12.0865	5.41165	19.7581	19.3729	4.30568	0.861183	4.35764	2.0804
51.5	-1.78411	-8.1738	-0.567296	-7.40091						3.4948		5.2982																		100.5	38.4421	22.7418	33.889	52.1851	32.0616	15.9048	17.0233	10.6929	5.93154	51.7204	10.4419	7.66651	19.1034	20.3935	4.50976	0.854284	4.77468	1.88904
52	-4.20837	-7.7537	-1.07409	-7.87843						4.7934		4.6993																		101	39.605	22.9016	33.5023	50.8964	32.1807	14.0376	19.495	11.509	4.80256	53.4765	11.1685	7.82202	20.5169	19.5813	4.75266	0.896845	4.66823	2.10802
52.5	-1.87578	-7.48602	-0.758691	-7.92723						2.1355		3.9319																		101.5	37.9142	22.4222	32.8805	51.0397	34.4235	15.0828	19.0101	10.1198	4.40407	54.9788	9.77333	6.24253	20.7883	18.4149	4.49816	0.973539	5.35676
53	-1.72495	-7.88141	-1.16686	-9.96345						2.9714		3.7109																		102	37.7932	22.8069	32.8289	53.8764	34.6425	16.5999	18.1998	13.087	5.31084	56.3901	10.2843	4.00314	20.1989	17.8703	4.31709	1.01151	4.87821
53.5	-2.6623	-6.25597	-0.873898	-9.21194						3.70523		2.3751																		102.5	37.3353	22.3964	32.7198	53.5727	35.9247	20.5702	17.1949	12.1497	4.8564	54.9504	11.5122	4.21641	20.3235	18.4157	4.09216	0.927922	4.90653
54	-2.12352	-8.06928	-1.17565	-10.2237						3.42334		2.8708																		103	38.7633	22.811	32.5817	53.3326	37.4112	19.3762	16.3967	10.4637	5.60782	54.8681	10.967	3.96101	20.265	17.8462	4.13184
54.5	-4.37538	-7.46837	-0.994023	-9.06153						3.77671		3.1283																		103.5	39.0165	22.3335	32.9701	52.6957	36.6664	17.5716	16.0592	9.35102	5.8126	56.0018	10.4419	5.21845	19.467	18.7451	3.97686
55	-4.32146	-8.25547	-0.941294	-6.24882						3.655		2.0095																		104	37.2273	22.0473	32.9449	52.4215	36.737	16.071	17.1937	10.1872	6.23467	55.0872	10.3575	4.54077	20.0837	18.3481	4.44882
55.5	-4.69862	-6.05735	4.52606	-7.33116						3.67753		4.5205																		104.5	35.73	22.2264	32.6624	54.5838	35.5325	14.9799	15.9378	11.6305	5.63139	54.2423	9.93739	3.95426	20.0463	18.4023	4.39161
56	-2.78078	-6.39057	1.19332	-6.36637						3.67841		5.1279																		105	35.7269	21.2822	33.5477	55.5409	36.098	14.6029	16.279	10.2817	5.94843	56.8796	10.1991	3.78773	19.8038	18.3523	4.06125
56.5	-3.20631	-6.97736	-0.0185062	-6.38431						2.55291		2.0655																		105.5	34.9362	21.3834	33.0365	53.8233	33.5818	15.3647	17.0214	9.87042	6.30857	60.143	10.1519	2.89908	19.3812	16.4412	4.01895
57	2.27759	-8.66834	-0.0614642	-5.70055						3.31387		4.6992																		106	35.0923	20.9688	33.8042	53.9817	34.2002	13.8467	17.6207	10.3423	5.20721	59.83	9.21027	3.64537	19.5028	14.7285	4.05205
57.5	24.2943	-7.92746	-0.459879	-6.95541						3.06869		2.7597																		106.5	35.9885	21.5056	32.9565	54.1341	32.8666	13.1381	17.5839	11.1449	4.82508	57.9556	11.3846	4.18087	19.0295	14.5318
58	18.6433	-7.95048	-0.100527	-6.27968						2.20773		4.9933																		107	35.577	20.8422	33.0117	55.4598	33.3058	14.7796	16.8498	10.0996	4.92571	57.788	10.6118	4.61399	19.3473	14.0856
58.5	12.9061	-7.62431	-0.906127	-6.25471						4.34594		8.1566																		107.5	35.9096	20.2874	33.7779	59.1069	35.6441	15.9697	17.2737	9.9242	5.25348	57.8568	10.6671	3.7632	19.5007	12.8783
59	10.0026	-7.91149	-0.888544	-6.08922						2.99532		5.239																		108	34.6355	20.0006	33.6593	58.0514	36.4814	14.6544	16.4055	10.8482	5.76581	56.1577	11.5398	4.94066	19.3706	12.99
59.5	7.92851	-8.21817	-0.715711	-5.8501						2.19056		3.8943																		108.5	33.5901	20.2421	34.0209	56.2571	37.4434	15.2411	16.1349	10.6188	4.92624	55.1152	9.24357	4.50753	19.135	12.9426
60	6.00003	-8.68263	-1.05748	-7.31523						3.20502		4.5116																		109	34.52	19.574	34.3449	57.1892	33.8051	17.2517	14.5281	11.3269	4.75171	53.6496	7.76228	3.77209	19.9605	15.1805
60.5	3.74293	-10.386	-0.888544	-8.16749						2.94028		3.489																		109.5	33.8565	20.1899	34.7985	55.5447	35.299	17.9271	14.1124	9.05435	4.77335	51.927	8.46679	4.63852	20.9184	17.29
61	3.28504	-9.76026	-0.909065	-7.63816						2.53072		4.3532																		110	33.96	20.2001	34.2737	56.3895	35.0213	20.3921	14.6723	9.99167	4.73905	52.1654	9.33782	3.93418	20.5506	16.4703
61.5	3.11264	-10.1254	-0.673733	-7.84944						2.77473		3.0037																		110.5	33.7452	20.1639	33.8322	54.5841	34.3648	20.3161	14.2154	9.8231	4.43996	52.2551	9.39877	4.96288	20.1491	15.5816
62	3.12343	-9.62919	-1.03796	-7.75485						3.03963		6.8012																		111	34.1919	21.8975	35.2986	56.0089	32.9209	18.2051	15.7135	9.76247	4.0712	51.9575	9.70428	6.02926	21.0948	15.6258
62.5	2.64936	-10.3576	-1.11413	-7.27045						2.5615		3.7537																		111.5	32.9857	23.7343	34.4138	56.6596	30.0875	17.1788	15.189	10.9898	3.74695	52.7886	10.0886	6.78905	20.8207	15.2072
63	2.5147	-10.2496	-1.40121	-6.68026						2.81445		4.4944																		112	32.9308	22.6444	33.0207	61.3474	28.9287	15.79	16.7049	11.3944	3.54286	52.7052	8.71136	7.63114	20.7137	14.6393
63.5	3.01558	-10.0385	-0.97546	-5.65175						3.2951		3.0609																		112.5	31.2967	21.7414	33.0512	58.4465	29.525	16.0853	16.2835	11.111	4.19787	54.4691	9.20049	4.03637	20.2173	13.6579
64	2.21304	-10.6697	-1.10436	-3.84273						3.36		3.8107																		113	30.9521	20.4461	32.9232	55.9879	30.343	15.4202	16.7456	11.3606	4.38753	52.911	9.89523	5.09618	20.7349	17.2976
64.5	1.77656	-10.2851	-0.951044	-5.29982						3.20502		2.1898																		113.5	30.9779	19.5247	33.184	52.7282	30.6236	15.12	15.0905	9.47246	5.38983	52.5078	9.42382	3.76764	20.2228	19.1278
65	1.14103	-10.1148	-1.28208	-4.43578						2.94028		3.7428																		114	31.4401	18.9121	34.0393	52.4053	30.816	14.7883	14.2498	9.58041	5.64793	52.2997	9.68473	3.93204	20.3102	22.3396
65.5	0.645392	-8.74816	-0.884648	-5.61988						2.53072		4.3803																		114.5	31.3603	19.3385	35.3197	53.9534	31.5432	15.234	14.4157	10.9763	10.832	51.865	10.9596	3.08996	20.2735	24.9912
66	0.0204911	-9.65927	-0.906127	-4.59826						2.77473		4.3114																		115	30.0763	19.4298	35.277	55.7968	32.4128	14.287	15.163	9.98502	7.28254	51.5242	12.6643	3.26111	20.9732	25.1912
66.5	0.801617	-10.1237	-1.38169	-5.27398						3.03963		4.4047																		115.5	29.9712	19.3402	35.2243	58.08	31.4609	15.2713	14.3406	9.14881	5.37189	50.7425	10.6069	3.84105	20.0647	26.417
67	0.769263	-9.60432	-0.498942	-4.36402						2.5615		2.905																		116	31.5052	18.8857	34.7684	55.2578	30.2153	17.8092	15.6658	9.10833	4.96213	52.3936	7.9963	3.62315	20.2264	27.7228
67.5	-0.351276	-10.2052	-0.960815	-3.57562						2.81445		3.0367																		116.5	31.2283	19.5027	33.7367	53.7255	28.6437	18.852	14.8713	10.2007	3.93256	52.0626	8.62352	3.18558	19.7623	27.31
68	-0.372845	-9.59727	-0.864149	-3.88349						3.2951		4.2672																		117	30.8255	19.3975	33.4048	47.8313	28.3616	16.927	16.4087	9.80295	4.02756	52.3276	12.544	2.79902	18.3516	28.3906
68.5	-0.636764	-9.88445	-0.78017	-4.22738						3.36		3.8011																		117.5	31.0352	19.462	32.8347	46.4186	26.9912	15.8683	14.6648	11.4214	4.27317	52.3519	10.7394		17.7968	28.0704
69	1.29725	-9.82765	-0.783086	-4.9321						4.23205		2.538																		118	30.5763	19.1301	32.3415	49.4147	26.0218	14.0217	15.8361	9.78261	3.4227	52.3735	11.109		18.5183	23.6345
69.5	-0.211228	-9.11516	-1.36117	-6.18897						3.39762		5.4327																		118.5	29.8989	18.9803	32.6439	46.6295	26.411	15.6427	15.6696	8.64974	3.3437	50.2048	9.02741		18.9086	21.7126
70	-1.56333	-10.6023	-0.996939	-5.50119						3.34593		2.105																		119	30.4833	18.8138	33.5712	50.0849	26.5858	18.4957	16.7952	9.25676	3.56186	50.997	11.6104		19.9633	19.8273
70.5	-1.24549	-10.2531	-1.26254	-6.30853								4.3452																		119.5	30.0505	18.5898	32.7641	49.844	27.2424	16.5065	17.5292	10.7133	4.00856	51.5965	10.0203		20.5688	18.7893
71	-0.0873567	-11.1943	-1.29281	-5.35077						17.4751		7.0284																		120	29.3531	18.8554	32.6113	49.3572	26.4331	15.6933	15.7604	9.45232	4.86203	51.0345	10.178		19.4071	18.1822
71.5	3.59749	-10.8947	-1.43442	-5.39656						14.7338		5.0152																		120.5	30.8885	19.1074	32.937	53.1304	28.9287	14.7835	15.2425	11.3134	4.65688	50.762	9.28573		18.9375	18.4899
72	3.71597	-10.542	-1.38754	-5.02381						2.1614		2.7109																		121	29.728	19.0148	33.1102	52.326	27.4774	16.8589	14.9839	9.72199	3.97426	53.5822	12.2662		18.9345	16.3387
72.5	-0.146519	-9.79757	-1.23031	-3.28556						2.4184		2.7433																		121.5	31.2832	18.6208	33.4065	53.2088	28.2294	15.493	14.3978	10.7874	3.3013	52.1377	11.4366		18.8256	16.9841
73	0.925488	-11.2493	-1.13561	-5.0996						10.879		3.6753																		122	30.2637	18.7257	32.5997	54.4685	28.1868	15.0575	14.5758	9.21628	3.2545	50.8989	10.0064		18.3742	16.2828
73.5	0.176716	-10.5969	1.88661	-5.80518						17.8712		3.8452																		122.5	30.7139	17.8398	31.3857	57.1364	25.6752	15.5302	12.4555	9.7085	3.84494	51.4853	11.708		18.9669	16.0317
74	-1.63867	-10.0369	0.185576	-6.79193						13.3036		2.1058																		123	30.0141	17.0992	31.0865	57.8538	24.4399	15.5342	15.2386	10.8953	3.55623	49.4433	9.97069		19.6322	14.1008
74.5	-0.77142	-10.5208	-0.994981	-5.54209						13.8467		5.1272																		123.5	30.476	16.6418	30.9885	54.2329	25.8588	18.3215	14.6317	10.2076	2.4825	47.0124	8.85022		19.3587	13.3636
75	-0.507501	-11.0154	3.4744	-5.47435						15.9341		2.1965																		124	30.3294	16.5217	32.4243	53.0181	26.3493	18.9708	14.6158	9.85008	1.92408	48.2859	8.1848		18.8432	13.9047
75.5	-1.07309	-10.8665	0.504887	-6.97335						5.1046		3.8769																		124.5	30.3984	16.7075	33.7822	53.5512	27.0808	22.1572	14.2306	8.96674		46.5889	10.0576		19.2743	14.3784
76	-1.60647	-11.8201	-0.482338	-5.48325						5.5081		3.2331																		125	30.9772	17.232	35.2211	57.1464	26.7194	20.0176	15.3041	8.89928		47.555	10.7922		18.6399	14.4809
76.5	-2.56524	-10.5988	-0.187443	-5.35766						4.5164		3.967																		125.5	31.8681	17.3352	36.0943	57.1897	24.1328	18.068	15.1408	8.42055		47.7337	9.51334		19.6582	14.5168
77	-2.26896	-10.9586	-0.555566	-5.81522						5.4624		4.7918																		126	31.7778	17.3924	37.2855	57.308	24.1697	17.0133	14.148	8.96674		47.507	9.40121		18.9529	14.8386
77.5	-2.88847	-11.6109	2.91584	-5.35465						4.1687		4.3752																		126.5	31.6654	17.0412	37.8019	55.2953	24.4869	19.2155	15.0569	9.74213		47.8512	8.33909		18.4002	13.758
78	-2.16666	-12.093	1.22749	-6.29963						6.2504		7.0574																		127	30.8056	17.1008	37.9694	57.1836	24.0712	22.8358	13.3878	9.3915		49.4503	9.57261		18.884	13.6496
78.5	-1.03534	-9.59542	0.150431	-6.30264						6.4597		3.9562																		127.5	31.0286	17.0778	37.0527	54.3375	24.5044	30.2775	13.3123	8.53515		49.796	10.0698		18.659	14.9896
79	-2.65151	-9.54232	-0.268484	-7.89034						4.4987		4.3908																		128	32.4704	16.7501	35.59	55.0944	25.2858	35.1774	12.6055	10.2952		49.1156	9.26877		18.6842	16.0902
79.5	-1.52019	-8.58684	2.71859	-7.53856						5.5806		3.7865																		128.5	32.1233	16.2883	36.3271	56.0174	23.6746	32.9816	13.3662	10.4368		47.9284	8.95592		18.3538	16.8723
80	-2.29593	-10.3045	0.444346	-9.42824						4.7785		4.4547																		129	31.0129	16.0842	34.9276	55.0184	24.0227	30.6473	12.3196	9.04086		46.7155	7.9905		18.3509	19.8682
80.5	-2.06436	-10.8433	-0.548733	-9.12626						3.3551		5.4747																		129.5	29.6273	15.8482	32.5602	55.4907	26.0233	27.2519	10.9118	9.56691		48.1997	8.11163		18.2132	24.3099
81	-4.31607	-11.9228	-0.441317	-8.82528						4.5874		2.8061																		130	30.0094	15.4928	31.6297	52.6096	23.3955	27.525	10.716	9.24326		53.0599	7.40956		19.0233	22.8208
81.5	-4.62313	-12.0256	2.8885	-7.46177						3.5692		4.1033																		130.5		15.2297		52.4498	23.0401	27.2836	10.4968	8.34624		52.8131	7.10817		18.8671	20.6871
82	-4.43455	-11.4991	0.330096	-6.61553						3.1751		2.8251																		131				52.0087	23.6291	30.0582	12.936	10.6053		49.7542	7.33563		18.0928	20.5194
82.5	-2.80235	-11.2157	-0.0253395	-7.66802						4.1338		3.9739																		131.5				49.942	23.4029	32.2975	11.8066	9.76247		48.0605	8.19534		18.6808	21.6059
83	-3.82043	-11.586	-0.380775	-9.14118						4.4521		2.8736																		132				50.0266	22.717	37.2814	12.9334	9.31738		47.8463	9.11021		17.8046	25.4205
83.5	-3.60504	-11.3716	-0.838753	-9.48005						5.0133		2.459																		132.5				51.2618	21.1834	36.3969	13.3218	9.64103		45.995	8.5447		18.5183	25.1078
84	-0.959999	-11.3361	4.28291	-11.3729						5.0409		3.6473																		133				47.9983	21.1908	36.5038	13.9205	10.2142		45.0184	8.31557		18.2905	24.7918
84.5	-0.701473	-10.7174	0.724595	-11.4795						3.4253		2.5409																		133.5				47.6762	22.4511		14.8001	8.71721		44.9224	7.72974		18.6434	23.0908
85	0.0150987	-9.50686	0.0185977	-9.3615						5.9173		3.6949																		134				52.6842	22.1205		16.661	9.33087		44.2931	9.80251		18.481	21.911
85.5	-1.43407	-9.72128	-0.288005	-7.9202						6.2833		4.826																		134.5				52.1671	22.8931		17.9849	9.68836		50.3773	9.94396		18.7271	22.9567
86	-2.5922	-9.66112	-0.529212	-7.17271						8.1444		2.6726																		135				49.4855						49.7305				23.8855
86.5	-2.54382	-9.01753	-0.208922	-8.13549						4.9186		5.1024																		135.5				48.5012
87	-2.96396	-8.48585	-0.569233	-8.27413						5.4419		4.1327																		140				51.9034
87.5	-4.0845	-9.01585	-0.512608	-9.79509						3.3888		2.1748
88	-3.98744	-9.43763	-0.690337	-12.1863						4.7807		2.791
88.5	-4.55318	-12.0753	-0.353442	-13.4829						2.3459		3.3691
89	-5.78141	-10.0653	3.87769	-13.2817						5.429		3.4146
89.5	-6.53558	-10.4675	0.994115	-15.0786						4.134		4.9048
90	-6.29307	-11.4691	0.156285	-14.8813						4.113		2.7072
90.5	-6.26072	-10.7883	-0.0448813	-13.5546						5.549		2.8532
91	-5.38268	-12.8127	-0.280214	-13.6185						3.1976		3.147
91.5	-7.16587	-12.1498	-0.57315	-12.9975						3.8767		2.2973
92	-6.17459	-11.423	-0.413984	-13.9943						6.0836		3.5885
92.5	-8.03851	-13.8957	-0.678608	-15.6229						3.8111		2.2464
93	-6.71322	-11.8023	-0.943231	-10.1668						3.9542		2.6998
93.5	-5.33954	-13.1353	-0.271422	-8.888						3.5555		2.9162
94	-4.89783	-11.2988	-0.661024	-11.2154						2.7729		2.1583
94.5	-6.66484	-9.35092	-1.03306	-12.539						4.4684		2.6392
95	-6.90719	-11.384	-0.42765	-14.3222						3.6852		3.531
95.5	-5.96444	-9.33311	-0.527254	-13.9005						3.3665		2.5143
96	-6.63788	-9.73018	-0.264589	-14.2156						3.5197		3.5933
96.5	-7.62915	-9.71775	-0.607316	-15.3388						3.4123		3.1738
97	-5.25881	-11.361	-0.631733	-14.4448						3.1138		3.9336
97.5	-6.01837	-10.1804	-0.805544	-14.4627						4.9882		2.3199
98	-6.66484	-10.5863	-0.622941	-14.7079						4.1736		3.5876
98.5	-7.32209	-9.92511	-0.682503	-15.3997						4.7166		2.8271
99	-6.19616	-11.4477	-0.364192	-15.1843						3.1149		2.2007
99.5	-6.63248	-12.008	2.39928	-14.7169						4.5892		3.6262
100	-8.93272	-12.077	0.590825	-15.2183						4.3496		2.3362
100.5	-6.05611	-12.2684	-0.285088	-14.6859						3.5409		2.6529
101	-6.98807	-11.6463	-0.329026	-13.775						2.3648		2.6238
101.5	-6.53018	-8.20052	-0.547754	-13.1111						2.1668		2.6524
102	-7.74224	-8.92712	4.49091	-12.231						2.1127		2.5743
102.5	-7.40283	-10.4375	0.586908	-11.636						2.5727		2.0088
103	-8.36175	-12.0611	0.212931	-11.8583						2.928		3.1287
103.5	15.2765	-10.9196	-0.500879	-10.0852						2.3726		2.4863
104	18.2824	-11.5116	3.26738	-10.7131						7.5478		4.2563
104.5	8.62351	-12.0026	0.732407	-10.9951						2.159		2.0456
105	4.4216	-11.9937	-0.105401	-12.6038						2.9504		2.8837
105.5	3.64048	-10.9426	-0.31438	-11.4965						3.3498		3.76
106	1.27569	-10.5349	-0.0116729	-11.8623						2.9234		2.0917
106.5	0.682985	-11.1553	-0.679587	-12.0845						2.1		2.0078
107	0.990197	-9.61138	1.95692	-12.8461						2.8307		2.3515
107.5	-1.56333	-10.5349	1.28022	-11.5384						2.8986		3.3984
108	0.359903	-11.2617	0.292013	-12.3207						3.23908		3.1086
108.5	0.0582378	-10.7547	-0.226505	-10.6214						2.1423
109	1.08711	-10.8043	-0.492087	-9.9745						2.0522		10.8789
109.5	0.963235	-12.5699	-0.62392	-11.4386						3.1577		10.2169
110	0.209071	-12.6248	-1.10631	-11.4356						3.2426		4.566
110.5	-1.07309	-11.9777	-0.729378	-12.7523						2.8659		3.433
111	-0.91686	-13.153	-0.444254	-14.2126						2.4111		2.9117
111.5	2.20225	-12.3642	-0.890502	-16.0634						2.2013		3.3114
112	1.72818	-9.90394	-0.784065	-15.0538						3.9346		3.9982
112.5	0.187501	-10.7052	-0.367109	-15.0498						2.9515		3.0801
113	2.05142	-13.6263	-0.918836	-14.7587						3.3039		3.5902
113.5	0.898526	-12.63	-1.11802	-13.5018						2.0877		3.2331
114	-0.636764	-13.3622	-1.03306	-13.8457						2.1969		4.0093
114.5	-1.4125	-13.5837	-1.18248	-16.4611						3.4896		3.2072
115	28.1999	-13.497	-0.877815	-14.5285						2.1363		2.5786
115.5	16.0522	-12.7204	2.24694	-14.1098						2.4588		24.6192
116	9.55007	-14.0145	0.110389	-13.4331						2.1511		23.5465
116.5	3.48965	-13.4986	-0.162047	-12.7624						14.8884		23.0785
117	0.76387	-14.3104	-1.11802	-12.5281						13.6923		22.2419
117.5	-0.636764	-13.8692	-0.836794	-11.6719						13.4003		21.9123
118	-4.3646	-15.1436	-0.743066	-11.7067						12.5148		21.3205
118.5	-1.96191	-12.623	-0.86219	-10.5825						11.7271		20.0073
119	-3.19014	-14.9734	-0.782107	-10.5885						11.5773		18.0222
119.5	-2.08593	-16.0033	-1.18346	-10.1479						11.4992		15.1909
120	-3.41646	-15.4876	-1.11704	-14.2096						11.176		13.3965
120.5	-3.24945	-15.5566	-1.2684	-14.6601						11.1507		9.6931
121	-4.03058	-13.3941	-1.32113	-14.4307						11.1476		2
121.5	-3.96048	-15.6806	-1.11802	-13.1571						10.777		3
122	-4.39695	-15.7126	-0.906127	-13.9415						10.3322		5.43532
122.5	-5.2696	-15.2215	-0.499921	-14.6511						10.3034		3.61163
123	-5.77063	-14.2555	-1.18248	-14.8345						10.1602		2
123.5	-4.34303	-16.6183	-1.02136	-14.4448						10.0516		3.14505
124	-5.88371	-15.8614	-0.928586	-15.592						9.526		2.08962
124.5	-7.02567	-16.3844	-1.01744	-16.5608						9.5242		2.50069
125	-7.14969	-16.8258	-1.03698	-16.2						9.5106		3.7398
125.5	-7.09577	-15.562	-1.00475	-17.4738						9.4145		2
126	-6.39553	-14.6225	1.01364	-18.5553						9.3174		2.318
126.5	-5.17793	-12.6195	1.75772	-19.6187						9.1656		3.68898
127	-4.33764	-15.032	0.254909	-20.2666						8.9217		2.34724
127.5	-4.42376	-15.3563	-0.328046	-19.9974						8.7681		2.57182
128	-5.40964	-9.62919	-0.726462	-19.84						8.6924		2.1
128.5	-6.20156	-12.8498	-0.626858	-20.458						7.9639		2.09939
129	-6.63788	-13.2417	-0.792857	-19.9567						7.9274		5.3527
129.5	-6.56238	-15.0905	-0.99596	-20.124						7.4122		3.8482
130	-8.21631	-11.9972	-1.42171	-20.4879						7.3926		4.6082
130.5	-6.67562	-10.2691	0.804678	-20.0902						6.521		2.2203
131	-6.52479	-14.7448	1.86513	-19.4513						5.1021		2.0638
131.5	-6.47087	-11.6924	-0.00581891	-20.6433						6.2793		2.0052
132	-6.724	-12.1374	-0.0956518	-20.2966						3.7585		2.0469
132.5	-6.18538	-13.0041	4.02414	-20.732						5.4813		3.812
133	-6.90719	-13.8833	1.37397	-19.9466						3.3404		3.246
133.5	-7.50513	-15.3598	-0.135693	-19.6745						3.1891		4.5618
134	-7.18728	-13.3763	-0.628816	-19.9726						3.57864		2.9258
134.5	-7.21964	-15.4166	-0.456942	-20.0303						3.39327		4.1244
135	-6.09386	-15.3634	-0.757712	-20.0313						3.28738		4.731
135.5	-8.07626	-16.0582	-0.673733	-19.0635						3.15787		5.3993
136	-7.95223	-15.9518	-0.895377	-19.2141						3.09502		3.9141
136.5	-6.94493	-17.0207	-0.618066	-18.8123						7.20916		3.7529
137	-7.66674	-15.8739	-1.04773	-18.308						3.07422		3.6722
137.5	-7.3489	-15.9927	-1.18931	-17.8486						2.81828		2.4358
138	-8.19474	-15.4413	-0.835815	-17.5067						2.74579		2.7662
138.5	-6.37935	-16.0476	-0.426671	-18.9101						2.56471		2.7242
139	-7.05802	-15.888	-0.434483	-18.932						2.28526		3.2602
139.5	-6.49244	-15.6506	-1.01842	-18.7625						2.27901		2.2227
140	-6.56238	-17.2849	-0.798711	-18.1336						2.95046		6.351
140.5	-7.64517	-14.0091	1.93446	-18.3987						3.05497		3.9165
141	-7.38126	-17.0898	0.39943	-17.2505						2.35945		5.2043
141.5	-6.29307	-17.721	-0.457921	-19.8271						2.30536		3.3819
142	-8.81964	-17.6057	-0.356359	-18.4376						2.46109		4.587
142.5	-8.1516	-15.2446	-0.413004	-18.4257						9.3899		3.3735
143	-6.50322	-18.1552	-0.729378	-18.4884						7.4678		3.8338
143.5	-7.85532	-17.728	-0.828982	-19.1512						6.69614		6.5721
144	-8.64723	-14.4877	-0.613191	-17.5555						6.19954		3.7861
144.5	-7.35429	-16.0476	-0.29388	-17.444						6.11582		3.9322
145	-8.43709	-15.8917	-0.471587	-16.7691						5.30013		4.439
145.5	-7.78538	-15.5691	2.62582	-16.5439						3.10207		4.4596
146	-8.5987	-17.9974	0.391617	-15.9926						2.9263		2.7288
146.5	-7.73145	-16.6911	-0.557525	-16.3933						2		2.0885
147	-6.75635	-17.8344	-0.424713	-16.8947						3.5885		3.7114
147.5	-7.67753	-17.292	-0.493088	-16.9465						2.464		3.0781
148	-8.14081	-16.1575	-0.581941	-15.9807						11.634		2.3918
148.5	-8.50179	-17.7635	-1.13658	-16.0525						8.7165		4.3053
149	-7.30052	-18.1533	-0.903211	-17.5625						7.4613		2.8215
149.5	-8.24327	-17.8929	-0.944211	-18.7656						7.0697		2.8143
150	-8.71718	-15.4361	-0.711816	-18.8642						7.026		2.0159
150.5	-9.41758	-18.1552	-0.85144	-19.0506						6.8564		4.0927
151	-8.27008	-17.8981	3.39042	-18.7656						6.6399		3.4902
151.5	-10.8667	-17.7794	0.943344	-19.4294						5.8137		3.3766
152	-10.1448	-18.2226	-0.516504	-20.4829						5.2019		3.2602
152.5	-7.53209	-19.1443	-0.152276	-19.9716						5.0497		2.0343
153	-9.28292	-17.783	2.38561	-18.7466						4.9741		5.1329
153.5	-8.06008	-16.9799	0.430679	-18.3868						4.4618		2.1952
154	-10.0802	-18.3271	0.00493123	-19.5519						4.3677		3.066
154.5	-8.4964	-18.4459	-0.431567	-19.8499						4.2748		2.703
155	-9.59537	-19.7203	-0.13861	-20.3683						4.1954		2.2576
155.5	-7.1443	-17.9885	-0.689358	-19.9626						3.5		2.8394
156	-9.64914	-14.8529	4.13548	-20.429						5.6378		2
156.5	-8.36714	-16.7406	0.764636	-20.5506						4.1132		3.5021
157	-6.02915	-16.9108	0.025431	-20.3901						6.3055		3.782
157.5	-5.39886	-17.2866	0.041056	-19.4443						3.22		4.2105
158	-6.74557	-16.7531	-0.6044	-19.538						3.12		3.6742
158.5	-8.48562	-18.0239	-0.527254	-18.6799						2.09		4.3601
159	15.4219	-18.3945	-0.790899	-18.2971						2.108		2.0432
159.5	15.3734	-18.0347	-0.91394	-18.8393						2		3.3368
160	6.04857	-17.4817	-1.05748	-18.3618						2		19.1178
160.5	2.15911	-16.262	-0.866086	-19.1951						3		16.0329
161	0.0796533	-17.3345	-0.979356	-19.0835						2		15.3902
161.5	-2.45754	-17.783	-0.744024	-18.7127						3.6408		14.6279
162	-2.79156	-18.343	-0.710837	-18.3628								14.545
162.5	-2.73225	-18.2385	3.84546	-19.6894								14.3087
163	-2.71607	-18.382	1.00486	-20.2696								13.986
163.5	-4.82788	-18.8695	0.238305	-20.8965								13.6033
164	-4.49386	-19.4845	4.21066	-20.1609								13.5873
164.5	-5.22646	-18.1108	1.34663	-18.946								13.3559
165	-5.34494	-17.0952	0.314471	-18.6559								13.0855
165.5	-7.41361	-19.4598	0.0215354	-16.3445								13.0632
170	-6.66484	-16.5067	-0.308526	-16.3764								12.7772
170.5	-8.72257	-16.5386	-0.498942	-15.8352								12.4689
171	-9.14826	-18.0984	-0.449129	-17.4728								12.4311
171.5	-7.85532	-19.0912	-0.988148	-18.0987								12.1265
172	-7.85532	-17.9797	3.86304	-17.0073								12.0503
172.5	-8.52876	-19.1036	0.929656	-16.1631								11.7499
173	-7.81218	-17.5366	0.394555	-18.7615								11.3006
173.5	-7.6991	-18.5008	-0.105401	-18.7755								11.2449
174	-7.99537	-19.5218	-0.998898	-19.1871								11.193
174.5	-8.92733	-19.4687	-0.749899	-19.0536								9.654
175	-9.09434	-19.3429	-0.795795	-19.0705								9.3786
175.5	-9.13209	-19.7665	-1.13365	-19.4572								9.0757
176	-8.21091	-20.089	-0.622941	-20.4968								8.4324
176.5	-10.0802	-19.9438	-0.477463	-20.8566								7.2237
177	-9.36365	-19.5272	-0.704003	-21.067								7.0293
177.5	-10.662	-20.2237	4.41377	-19.4762								6.7828
178	-9.44454	-18.5558	1.06443	-18.8472								5.5377
178.5	-10.6242	-19.4864	0.00688967	-19.7313								4.2289
179	-9.4715	-18.4193	-0.359296	-19.7543								4
179.5	-9.62772	-18.4724	-0.511629	-19.1413								2
180	19.2898	-20.433	-0.282151	-19.7781								6.7177
180.5	7.0289	-14.4116	1.99599	-20.2387								4.0279
181.5	2.44999	-15.849	2.01746	-18.9549								2.5125
182	-1.9297	-15.803	0.565429	-17.4041								3.741
182.5	-3.5619	-17.5756	-0.0106937	-12.0815								4.6994
183	-3.6696	-20.869	-0.559483	-11.36								2.7974
183.5	-5.57665	-20.4311	-0.36515	-11.2772								3.3689
184	-6.46008	-19.9154	-0.43938	-11.7875								2.2076
184.5	-6.84263	-18.3325	-0.253839	-13.3593								2.1747
185	-7.69371	-16.8204	0.149451	-15.7833								3.9052
185.5	-8.31321	-17.4178	3.51931	-17.2027								2.2689
186	-7.62376	-18.9369	0.816386	-18.4007								3.6109
186.5	-8.60949	-16.9977	3.16386	-19.5818								2.4684
187	-8.51797	-17.5968	1.00486	-19.7364								2.5743
187.5	-10.1663	-17.3683	0.827136	-20.3174								4.8658
188	-10.3873	-18.0754	3.06329	-19.3117								5.6963
188.5	-10.5543	-16.9639	1.28999	-18.8433								4.4944
189	-10.4788	-15.9713	1.49603	-19.2739								2.1589
189.5	-11.5778	-17.7085	6.15193	-19.1125								2.5402
190	-11.0929	-18.251	1.93544	-18.3858								3.4316
190.5	-11.4969	-19.9119	1.06345	-18.929								2.8012
191	-10.9151	-20.7094	0.348659	-19.6945								3.0154
191.5	-12.0033	-19.5218	0.430679	-19.5959								2.89
192	-11.707	-21.2642	-0.0145893	-19.1752								3.5884
192.5	-12.4935	-21.516	-0.226505	-21.8195								4.5633
193	-10.7859	-21.4788	-0.481358	-23.6505								4.919
193.5	-10.3873	-20.8707	-0.192318	-24.6691								2.6512
194	-11.7394	-21.5939	-0.485254	-25.1207								2.0681
194.5	-12.0087	-21.8546	-0.405192	-24.0561								3.1345
195	-11.7985	-21.6223	-0.340734	-24.1877								2.9253
195.5	-11.3031	-22.1187	-0.671774	-23.4143								2.6454
196	-11.8848	-21.9945	-0.454025	-23.4082								2.0007
196.5	-12.7145	-22.2179	0.00980605	-22.2401								2.4302
197	-11.8525	-22.2392	-0.212818	-22.0497								2.3864
197.5	-12.5259	-22.1967	-0.182547	-23.6175								2.4486
198	-12.4774	-22.4891	-0.72842	-23.0982								2.5015
198.5	-11.6585	-19.0539	-0.145443	-23.4371								2.573
199	-13.3178	-16.925	-0.524316	-21.8744								2.0977
199.5	-11.0176	-15.5867	-0.34563	-22.5261								2.7451
200	-11.5562	-15.7746	-0.207943	-23.0714								2.6996
200.5	-12.5475	-15.9288	0.132847	-21.2483								3.165
201.5	-10.9475	-16.6821	-0.039006	-20.9274								2.1144
202	-12.9568	-10.5934	-0.410067	-21.1426								2.2807
202.5	-10.6296	-11.8041	-0.36613	-22.2152
203	22.7374	-17.0384	-0.756732	-21.4926
203.5	8.93057	-18.1676	-0.492087	-21.2354
204	-0.74985	-21.1083	-0.358317	-20.7032
204.5	-3.80965	-20.6971	-0.565337	-21.8723
205	-6.21234	-22.3437	-0.421796	-22.8331
205.5	-8.44248	-23.0829	3.81031	-23.3504
206	-9.94557	-22.1505	1.89834	-20.8487
206.5	-11.4915	-21.2288	0.675783	-20.9842
207	-10.3495	-21.0729	0.701179	-22.543
207.5	-11.33	-20.7059	0.124056	-22.4505
208	-12.8168	-16.177	-0.464754	-22.8829
208.5	-11.9817	-15.7196	-0.108339	-21.982
209	-11.928	-15.9234	-0.174735	-21.6619
209.5	-11.8363	-18.0418	-0.804565	-22.4753
210	-12.2942	-21.8048	-0.431567	-22.8331
210.5	-11.4969	-21.585	-0.28313	-22.8093
211	-11.7286	-22.4094	-0.316338	-22.4902
211.5	-12.4396	-22.4607	-0.27238	-23.0793
212	-12.639	-22.8791	-0.756732	-21.5524
212.5	-11.2599	-21.5071	-0.71767	-21.6889
213	-13.7919	-18.3395	-0.0897977	-22.896
213.5	-11.2222	-22.2871	-0.259693	-22.4175
214	-11.7933	-22.4182	-0.555566	-22.569
214.5	-10.9637	-22.2409	3.73804	-22.3517
215	-13.4955	-22.2641	1.25678	-23.5757
215.5	-11.2168	-23.0776	0.225618	-23.4143
216	-10.7589	-22.0105	0.102577	-23.1312
216.5	-12.0842	-22.544	-0.324151	-22.2421
217	-11.9387	-21.6632	2.85529	-23.6723
217.5	-14.1743	-23.6538	2.53696	-22.1763
218	-13.167	-22.8845	1.02536	-22.872
218.5	-13.5548	-23.0085	5.04458	-24.7628
219	-13.1938	-21.6242	1.66301	-25.5561
219.5	-12.8168	-21.7837	0.785157	-25.7405
220	-12.7251	-20.8425	0.404326	-25.1096
221	-13.6679	-21.2642	0.118202	-25.6907
221.5	-15.9627	-22.5671	-0.282151	-25.5442
222	-12.5743	-17.338	-0.329026	-25.0159
222.5	-11.1844	-20.3674	-0.136651	-24.8167
223	-11.8579	-22.1754	-0.346609	-24.1577
223.5	-15.0793	-21.4965	3.25077	-25.3001
224	-12.7952	-12.561	1.16109	-24.9044
224.5	-13.0322	-13.4597	0.199243	-24.6203
225	-11.0068	-19.6423	0.388701	-25.0598
225.5	-13.4417	-21.0764	0.141639	-24.6671
226	-12.7575	-22.9855	4.17843	-24.685
226.5	-12.1595	-22.9747	1.88857	-24.7947
227	-13.7272	-23.3948	7.57465	-24.5774
227.5	-13.544	-23.207	3.97141	-23.5568
228	-13.7272	-25.3022	2.10046	-24.0442
228.5	-14.3467	-24.2953	1.48138	-22.9657
229	-14.3143	-23.4162	0.889636	-22.7345
229.5	-14.7884	-21.3884	0.518554	-22.1903
230	-15.1602	-23.4889	0.73047	-23.4052
230.5	-14.9608	-23.1043	0.39845	-22.7166
231	-13.8888	-22.7107	0.380867	-23.1591
231.5	-16.0598	-23.3204	0.477554	-23.0206
232	-12.8006	-24.0631	5.46739	-23.1123
232.5	-14.1905	-22.5671	2.86702	-22.1294
233	-14.5514	-22.0035	1.72453	-21.7536
233.5	-12.7467	-21.5975	1.32807	-22.9956
234	-14.3089	-21.5904	0.82224	-24.072
234.5	-13.7433	-23.2868	0.666012	-23.4391
235	-15.3002	-23.4925	0.419929	-24.4349
235.5	-14.3467	-23.3222	5.5543	-23.6455
236	-13.878	-22.5316	2.09948	-24.8784
236.5	-13.3662	-24.0046	1.5263	-25.1715
237	-14.589	-24.7368	4.86099	-25.1136
237.5	-13.0161	-23.6625	2.04871	-25.8951
238	-13.5817	-24.0436	1.89347	-26.8769
238.5	-14.6645	-24.5914	4.69304	-25.6498
239	-14.0504	-23.8221	1.93155	-26.234
239.5	-12.041	-24.3343	1.1152	-25.929
240	-12.2188	-24.196	0.733386	-25.8542
240.5	-12.2242	-24.9282	0.297889	-25.2312
241	-14.6052	-25.1214	0.666991	-24.0053
241.5	-12.7467	-25.3732	0.494158	-23.4919
242	-12.8384	-25.3713	0.614262	-23.8497
242.5	-13.3662	-25.8055	0.550783	-23.7243
243	-13.3178	-22.3473	1.30561	-23.0714
243.5	-13.9373	-24.478	0.579117	-23.2737
244	-14.783	-24.5771	0.659178	-23.4072
244.5	-12.6228	-25.1444	0.228555	-22.6517
245	-14.2012	-24.8519	0.165076	-22.1374
245.5	-13.3554	-25.5451	0.479513	-22.4713
246	-13.5925	-25.1214	0.313492	-22.9736
246.5	-15.7635	-25.747	0.961885	-22.3946
247	-13.3124	-26.146	0.217805	-22.8889
247.5	-15.5533	-25.8038	0.217805	-22.0756
248	-15.3971	-25.3943	0.405284	-21.625
248.5	-15.338	-26.2275	0.510763	-23.7282
249	-15.6073	-25.9652	0.297889	-23.6983
249.5	-13.7811	-26.13	0.448263	-23.6165
250	-14.756	-25.5007	0.375013	-24.0073
250.5	-15.1278	-25.7435	0.624991	-24.4857
251	-14.7668	-25.3678	0.126993	-26.3048
251.5	-14.7453	-25.616	0.60547	-26.4622
252	-14.4975	-25.3412	0.20218	-27.4469
252.5	-15.0093	-24.6623	6.39995	-26.1263
253	-14.6106	-26.7239	3.05742	-25.4654
253.5	-15.0739	-26.0715	1.57805	-24.066
254	-15.1062	-25.499	1.00974	-24.4339
254.5	-15.9843	-25.1728	0.931615	-23.6694
255	-15.8119	-25.8304	6.14703	-23.3663
255.5	-15.2571	-25.616	2.69223	-23.181
256	-15.7581	-26.1176	1.65811	-24.6083
256.5	-15.5695	-26.6121	1.08005	-24.3571
257	-15.5156	-27.337	0.641595	-25.0907
257.5	-13.8403	-26.13	0.818344	-24.6451
258	-16.6793	-25.7754	0.986302	-24.3381
258.5	-15.9197	-25.249	0.696282	-24.8635
259	-14.8639	-26.8904	0.269555	-23.9953
259.5	-14.7131	-26.8054	0.547867	-25.6399
260	-16.6415	-26.4029	0.459971	-23.8249
260.5	-16.2913	-24.9707	0.764636	-24.116
261	-16.2376	-25.7489	5.17445	-23.4211
261.5	-15.2894	-27.1846	3.60035	-23.9614
262	-17.5897	-26.7096	2.30359	-24.1408
262.5	-16.0112	-26.9028	1.53607	-23.2607
263	-16.4314	-26.5306	5.08756	-23.3534
263.5	-17.4011	-27.0517	2.23717	-23.0574
264	-16.6955	-26.9099	2.02236	-23.4731
264.5	-15.7096	-27.268	1.40228	-23.9196
265	-14.7614	-27.1226	0.999969	-23.2796
265.5	-13.9533	-26.9364	0.690428	-24.5425
266	-13.5817	-27.2769	0.568366	-24.6203
266.5	-15.9143	-26.8124	0.754865	-25.5303
267	-17.3903	-27.0003	0.961885	-25.7426
267.5	-16.4314	-26.9737	1.02536	-25.8462
268	-15.9197	-27.6632	0.833969	-26.2239
268.5	-14.8315	-27.7536	0.371117	-26.5618
269	-16.2052	-26.4029	2.94025	-26.8091
269.5	-14.9177	-26.582	4.48114	-26.3675
270	-17.0347	-27.1599	2.57798	-25.8831
270.5	-16.0058	-27.1172	1.57707	-26.225
271	-13.8295	-27.3459	1.47063	-26.7293
271.5	-15.3755	-27.1581	0.791011	-27.4957
272	-14.5782	-27.5516	0.659178	-28.7347
272.5	-13.5763	-27.5817	1.02634	-29.0068
273	-14.6699	-26.5288	0.838844	-28.8364
273.5	-16.9809	-27.2095	0.873032	-28.5802
274	-14.6537	-27.6082	0.97751	-28.6181
274.5	-16.9971	-25.8553	1.15132	-28.6051
275	-15.4079	-26.7149	1.20601	-29.3995
275.5	-16.76	-27.9257	0.887678	-28.2434
276	-15.5911	-26.9047	2.83967	-27.454
276.5	-15.4079	-26.4296	4.5661	-27.3004
277	-15.3917	-26.4916	2.14636	-28.318
277.5	-14.1635	-27.9769	1.74309	-28.5433
278	-13.2801	-26.3817	1.28511	-28.322
278.5	-14.9338	-27.5409	0.865219	-27.9523
279	-15.0255	-27.5941	1.33003	-28.342
279.5	-17.0079	-27.6704	4.79754	-27.756
280	-17.0133	-27.0571	2.64046	-28.8862
280.5	-15.5857	-26.5022	2.86409	-27.3752
281	-16.2052	-27.0782	5.22914	-26.5289
281.5	-15.1332	-27.8902	2.75082	-27.0065
282	-16.5768	-28.1401	1.88661	-27.0055
282.5	-16.7924	-27.0109	1.99892	-28.1745
283	-15.7689	-27.7324	1.05466	-26.4662
283.5	-15.6342	-26.5041	1.43451	-26.2568
284	-17.0832	-27.2609	0.444346	-26.5239
284.5	-17.2341	-28.3404	6.89503	-27.3473
285	-15.8388	-27.2006	3.3621	-26.7632
285.5	-17.4173	-27.4204	2.11511	-27.2426
286	-15.6556	-28.0586	1.80949	-25.8951
286.5	-16.243	-27.5995	1.05172	-25.9937
287	-16.7224	-27.5427	1.4013	-26.7831
287.5	-15.3218	-27.5002	0.857407	-26.0187
288	-17.7836	-29.0104	0.920886	-24.1976
288.5	-16.6577	-27.4488	0.41018	-24.6721
289	-16.9054	-27.4187	7.54048	-26.4832
289.5	-19.2273	-27.0233	3.20196	-26.4372
290	-18.3546	-27.1599	1.92763	-27.0433
290.5	-19.1949	-27.3974	1.36811	-25.8931
291	-18.1123	-26.2984	0.97751	-25.7565
291.5	-16.3614	-26.6955	1.4472	-25.1406
292	-16.3884	-25.7914	1.0488	-24.701
292.5	-17.0079	-26.3533	0.650387	-25.6817
293	-17.3526	-27.5037	0.642574	-27.2556
293.5	-15.4349	-27.2379	0.925761	-26.7382
294	-17.148	-28.3634	0.519533	-26.3346
294.5	-18.7909	-28.0142	0.880844	-27.2665
295	-17.7782	-26.4952	0.401388	-26.3546
295.5	-18.5162	-27.9752	0.58595	-26.0625
296	-20.1376	-27.6615	4.78581	-25.8851
296.5	-17.455	-28.7976	2.41978	-24.8485
297	-19.502	-27.9114	1.67569	-24.728
297.5	-18.193	-28.0408	1.4013	-24.7997
298	-17.2718	-29.3135	2.36413	-24.0253
298.5	-16.9216	-29.0867	4.29464	-24.1428
299	-18.2469	-27.5941	2.04773	-23.9884
299.5	-15.6342	-29.0601	4.53877	-23.5996
300	-16.8085	-29.6061	2.77717	-24.3153
300.5	-18.5916	-28.0993	1.48724	-25.012
[truncated: 113 more columns]

## Sheet: Fig. 7
Fig. 7b							Fig. 7e				Fig. 7g
	R26Unc13-1tg/+			R26Unc13-1tg/+ +CreTg/+			Ctrl	Smn KO	KOR26Unc13-1		Ctrl	Smn KO	KOR26Unc13-1
E14	1	1.00001		4.43828	3.34035		0	6.66667	0.869565		18.0833	17.3333	18.25
P0	1.00001	1		4.75683	6.36429		1.45985	14.9254	3.57143		24.8421	17.3478	22.9615
P5	1	1.001		12.996	17.8766		2.43902	20.4545	2.57732		24.3929	15.6364	24.9444
							0	18.1818	4.06504		24.9524	17.9474	19.5714
							2.67857	10.3306	2.38095		25.2857	16.4	25.7
							0	12.5	4.05405

## Sheet: Fig. 8
Fig. 8b					Fig. 8c					Fig. 8d						Fig. 8e				Fig. 8f
Ctrl	Smn KO	KOR26Unc13-1	WTR26Unc13-1		Ctrl	Smn KO	KOR26Unc13-1	WTR26Unc13-1			Ctrl	Smn KO	KOR26Unc13-1	WTR26Unc13-1		days	Smn KO	KOR26Unc13-1		Smn KO	KOR26Unc13-1
4	20	4	3		10	2	10	15		clasping	0	4	0	0		10	1			10	13
3	6	5	2		9	8	6	12		weak splay	0	23	1	0		13	1			13	15
3	18	4	3		12	4	6	10		healthy splay	29	3	14	8		14	1			14	13
3	15	7	2		10	3	4	10								14	1			14	10
3	13	3	3		15	4	12	15								14	1			14	14
3	6	6	3		14	3	6	15								13	1			13	10
3	20	11	4		15	2	29	15								10	1			10	21
3	20	4	2		14	2	17	10								13	1			13	26
2	13	4	2		15	2	23	14								14	1			14	17
2	14	4	4		15	11	23	9								14	1			14	11
4	30	2	3		15	2	15	12								14	1			14	13
3	3	3	3		15	15	16									14	1			14	13
3	12	2			15	15	6									15	1			15	11
2	4	3			15	5	5									15	1			15	13
2	3	3			15	9	15									6	1			6	10
2	5	4			15	8										9	1			9
2	3	5			15	15										9	1			9
3	8				15	9										9	1			9
3	7				7	10										1	1			1
3	30				8	3										2	1			2
7	30				15	3										7	1			7
2	5				8	15										8	1			8
3	20				10	2										9	1			9
2	3				15	4										1	1			1
4	24				15	14										10	1			10
3	16				28	3										11	1			11
5	21				15	2										3	1			3
4	15				28	15										4	1			4
4	13				10	14										18	1			18
4	4					2										2	1			2
3	12					4										2	1			2
3	3					6										15	1			15
3	3					2										10	1			10
4	13					12										10	1			10
	20															15	1			15
	15															18	1			18
																				1
																				11
																13		1		12
																10		1		10
																13		1		10
																14		1		10
																15		1
																10		1
																21		1
																26		1
																17		1
																11		1
																13		1
																13		1
																1	1
																11	1	1
																12	1
																10	1
																13		1
																10	1	1

## Sheet: Fig. 9
Fig. 9b									Fig. 9d (UNC13A)									Fig. 9d (Cav2.2)
Axonal Compartment									CS88iCTR	CS83iCTR	CS13iSMA	CS84iSMA	CS77iSMA	CS13iSMARescue	CS84iSMARescue	CS77iSMARescue		CS88iCTR	CS83iCTR	CS13iSMA	CS84iSMA	CS77iSMA	CS13iSMARescue	CS84iSMARescue	CS77iSMARescue
CS88iCTR	CS13iSMA	CS84iSMA	CS77iSMA	CS83iCTR	CS13iSMARescue	CS84iSMARescue	CS77iSMARescue		1.1221	0.73264	0.657591	0.610702	0.449222	0.860795	1.46638	0.883693		1.10947	0.98617	0.456738	0.37564	0.301193	0.939981	1.54244	1.33386
1	0.570382	0.779165	0.423373	1.1487	2.41162	9.38268	15.1369		0.886132	0.750744	0.657936	0.664503	0.196823	1.47408	1.53799	1.07308		0.707206	0.604449	0.535729	0.402436	0.157768	1.19565	1.74514	0.793184
1	0.0418102	0.0960547	0.0204749	0.965936	8.11168	22.0087	7.78124		0.540742	1.47707	0.830114	0.326351	0.242225	0.841753	1.23674	1.0308		0.757969	1.129	0.615607	0.231991	0.1639	0.628472	1.45481	0.806702
1.00001	0.747425	0.0877778	0.329877	1.10191					1.03486	0.875167	0.753306	0.533716	0.335364	1.34513	1.38875	1.04995		1.57518	0.710488	0.565406	0.461657	0.268722	1.37592	1.42657	0.677674
1		0.806642							0.695579	1.85015	0.801583	0.44914	0.313035	0.720655	1.55182	1.10296		0.536084	1.35216	0.476084	0.399793	0.276886	0.664075	1.58493	1.23017
									1.57608	1.55835	0.598754	0.32682	0.812939	1.87263	1.61642	0.921406		0.932024	1.15393	0.517335	0.22201	0.776985	1.58288	1.76817	0.798423
									0.700266	0.864896	0.411678	0.344391	0.7431	1.34901	1.51718	1.18273		0.710187	0.495051	0.53147	0.238332	0.807631	1.7675	1.58424	0.93064
Somatodendritic Compartment									1.48116	0.754961	0.566621	0.478499	0.572554	0.722471	1.41202	1.47827		1.50281	0.748661	0.440564	0.378341	0.559578	1.4002	1.63084	1.28581
CS88iCTR	CS13iSMA	CS84iSMA	CS77iSMA	CS83iCTR	CS13iSMARescue	CS84iSMARescue	CS77iSMARescue		0.568833	1.10936	0.892942	0.310488	0.155553	0.983022	1.5789	1.1626		0.685087	1.00275	0.524372	0.29929	0.149633	1.08587	1.78583	1.38784
1	1.13288	0.864537	0.864537	0.80107	6.82108	2.34567	3.94493		0.97392	0.762511	0.386776	0.319328	0.245539	0.768338	0.690629	1.10657		1.11118	0.938302	0.282836	0.277741	0.174007	1.05116	1.59201	1.09264
1	0.578344	1.16473	1.85318	2.14355	6.49802	7.1602	7.94474		1.06126	0.819369	0.477653	0.316711	0.61396	0.867515		0.9136		0.811129	0.946046	0.471878	0.229905	0.628008	0.777323		0.722552
1.00001	0.858565	0.806642	1.05702	0.933033					0.766509	0.567152	0.721162	0.558163	0.378632	0.85956	0.84965	1.0994		1.13753	0.357519	0.561135	0.276287	0.297178	0.96936	0.976329	0.895072
1		1.11729							0.529023	0.533998	0.566165	0.501577	0.490884	0.941771	1.04841	0.832079		0.820494	0.374533	0.4735	0.287862	0.474061	0.84193	0.663072	0.747262
									0.982081	0.662554	0.58734	0.724447	0.53033	0.696157	1.52948	0.832656		1.09107	0.367688	0.547162	0.720042	0.479627	0.583933	1.20272	0.914465
									0.999621	0.91935	0.620324	0.422691	0.430428	1.77242	1.5089	1.07017		1.06785	0.789258	0.426049	0.519198	0.541949	1.85299	1.0915	1.05223
									0.723807	0.51108	0.434658	0.505216	0.495833	1.08817	0.95198	0.730497		0.544736	0.339035	0.438239	0.533543	0.505802	1.46378	1.01068	0.544668
									0.864979	0.595063	0.610899	0.373271	0.516269		1.09037	1.18577		1.01888	0.387213	0.534388	0.522812	0.619734		1.24462	1.42689
									1.40512	0.419656	0.725379	0.458714	0.622475	1.19112	1.10161	1.06485		1.50536	0.269687	0.654194	0.560849	0.570527	1.14112	1.11995	1.22325
									0.941684	0.45291	0.617481	0.578339	0.537014	1.08228	1.13386	1.21503		1.3422	0.446893	0.452413	0.708238	0.539284	1.4855	1.53036	1.03692
									1.78482	1.10867	0.423559	0.388545	0.578156	0.903384	1.52552	1.13822		1.10198	0.768255	0.316599	0.528361	0.431339	1.23494	1.24953	0.987
									1.00355	0.925851	0.714069	0.445123	0.257983	1.22305	1.86273	0.612443		0.639313	0.846259	0.726289	0.663501	0.182946	1.44723	1.75966	0.508393
									1.35787	0.600988	0.581088	0.593897	0.295985	1.35291	1.03145	0.72187		1.29225	0.545241	0.564508	0.702129	0.319795	1.71767	0.836801	0.823525
										1.05208	0.750335	0.54017	0.392822	0.644326	0.809201	1.10671			0.723933	0.539288	0.462269	0.299407	0.791933	0.990709	0.859263
									0.703964	1.19791	0.654019	0.405221	0.512046	0.832274	1.20454	0.945474		0.526982	1.29474	0.547036	0.399319	0.264677	1.03775	0.81949	0.976641
									0.959274	0.876768	0.561704	0.462452	0.397271	0.581422	1.55876	1.10343		1.12902	1.0336	0.455816	0.655526	0.279836	1.05765	1.1035	0.526817
									0.646918	1.06386	0.462962	0.588159	0.613824	1.16163	1.25387	0.864283		0.542659	0.790229	0.449199	0.77507	0.405102	1.75138	1.21841	0.628523
									0.887958	1.14417	0.881025	0.555227	0.32537	0.881531	1.10121	0.694978		0.911361	1.15267	0.778744	0.659251	0.164805	0.907857	0.959266	0.937245
									0.612085	1.01782	0.758539	0.730835	0.61473	0.876971	0.605914	0.997458		0.959008	1.34545	0.539932	0.927173	0.445602	1.76351	0.60445	0.655361
									1.19489	1.28761	0.37684	0.680157	0.482486	2.47151	0.499776	0.808455		1.33114	1.43835	0.34123	0.828356	0.295568	0.84119	0.590914	0.573248
									0.705343	0.737623	0.342538	0.304569	0.389462	0.579663	0.803191	0.442082		0.682183	0.935598	0.343434	0.358055	0.291075	0.844239	0.709341	0.706934
									1.00241	0.57503	0.332547	0.577704	0.464212	1.19647	1.05259	0.775031		1.03162	0.47488	0.255769	0.783808	0.383333	1.57577	1.4168	0.676497
									1.31758	0.970221	0.596714	0.647341	0.354675	0.625941	1.27687	0.860003		1.71938	1.38197	0.607886	0.564065	0.468371	0.644888	0.561358	0.876603
									1.08288	0.595484	0.426472	0.294654	0.544169	0.661575	1.4158	1.27986		1.25928	0.515116	0.386531	0.366363	0.640925	0.532727	1.10402	0.897902
									1.16562	0.768368	0.634647	0.304222	0.318838	0.764514	1.28026	0.815392		0.892071	1.0552	0.552781	0.347762	0.313048	0.941255	1.0577	0.48245
									0.949044	0.988762	0.65287	0.473895	0.517904	1.22697	1.37325	0.754905		0.990272	0.526251	0.656206	0.410712	0.516549	1.5824	0.714173	0.628331
									0.841639	1.31302	0.457282	0.587731	0.547959	1.24747	0.947044	1.2617		0.797317	1.43605	0.520704	0.637858	0.641153	1.57512	0.631989	0.723638
									1.18367	0.962578	0.335314	0.312737	0.462717	1.08721	1.02276	0.958168		0.868061	1.06319	0.380362	0.262357	0.307067	1.63582	0.922761	0.662489
									1.27298		0.40757	0.262438	0.612843	1.89296	0.518319			1.0418		0.368934	0.289926	0.581429	1.81155	0.753215
									0.806936	1.15767	0.369644	0.642477	0.412692		1.48258	1.24228		0.836848	0.966633	0.657353	0.70924	0.433945		1.59116	1.57913
									1.21416	1.013	0.293113	0.667622	0.572531	1.32977	1.20062	1.58261		0.799721	1.22004	0.646527	0.584205	0.924158	1.57869	0.919902	1.53822
									0.818675	0.441472	0.366813	0.431757	0.746951	0.972237	0.825449	1.45642		0.672696	0.707674	0.607669	0.288168	0.79851	1.09576	0.665675	1.50603
									1.52677	0.783701		0.459712	0.565471	1.20466	1.2874	1.43297		1.61532	1.50442		0.331676	0.44035	1.94608	1.1185	1.24886
									0.85185	1.64849	0.260271	0.594913	0.653905	1.15757		1.42946		0.972416	1.51612	0.599701	0.450831	0.806723	1.90683		1.59235
									0.878654	1.61291	0.27551	0.506295	0.490788	1.00741	1.18114	0.923667		1.18847	2.25479	0.37985	0.387825	0.44263	1.73998	1.06679	1.21901
									1.48617	1.22529		0.527434	0.349058	1.07172	1.62753	1.06122		1.36209	1.35546		0.43941	0.3889	1.2514	1.72083	1.41471
									1.28267	1.21345	0.553231	0.583942	0.310309	1.18623	1.32571	1.458		1.21419	1.68683	0.249692	0.415481	0.331495	1.45233	1.43391	1.48651
									0.887368	0.606169	0.575755	0.508253	0.485394	0.977731	0.988445			0.878797	0.756351	0.239624	0.405803	0.494701	1.13474	0.899919
									0.972024	0.691594	0.117612	0.717529	0.791325	0.824957	0.556095	0.954941		0.977381	0.78728	0.0814138	0.597792	0.789056	0.796649	0.440527	0.695938
									0.655227	0.480732	0.409969	0.641482	0.876915	1.3959	0.85619	1.23065		0.55091	0.511909	0.196915	0.500767	0.759195	1.2876	0.791763	1.00976
									1.47484	1.35766	0.304231	0.803972	0.501672	1.45049	0.742149	1.58821		1.3882	1.60411	0.155018	0.793478	0.425677	1.72331	0.629638	1.24679
									1.09287	1.47654	0.483146	0.706758	0.398327		1.09148	1.3714		0.756641	1.71584	0.106075	0.80734	0.37805		0.923296	1.41324
									0.78637	1.13363	0.12978	0.827561	0.918512		1.30751	1.63466		0.969772	1.20835	0.0768345	0.848026	0.803899		1.19118	1.34238
									1.27136	1.60958	0.381642	0.350256	0.554862		0.745121	1.08499		1.42044	1.94258	0.185558	0.383465	0.28474		1.05058	0.948712
									1.54683	0.544469	0.544755		1.07934		1.12183	1.41163		1.74339	0.609405	0.328438		0.743847		1.36599	1.42339
									1.35218		0.199883	0.325771	0.846692			1.34091		1.20601		0.0510582	0.355998	0.565474			1.68366
									1.23763	1.45344	0.150782	0.30768	0.316235			0.93993		1.3583	1.68522	0.0570443	0.338146	0.2876			0.798523
									0.739043	1.04218	0.111523	0.412636	0.396245			0.960008		0.81097	1.09742	0.111736	0.265686	0.390059			0.966315
									0.922167	1.44636	0.348127	0.656783	0.62024			0.625302		1.05523	1.51482	0.181714	0.406203	0.462586			0.694852
									0.631722	1.04998	0.17621	0.478862	0.330401			0.849155		0.643132	1.08392	0.0513098	0.504083	0.196736			0.76963
									0.620918	1.17644		0.349423	0.0896485			0.881719		0.554864	0.894721		0.379254	0.152853			0.894919
									1.19981	0.939773		0.416822	0.973637					0.78302	0.923152		0.417626	0.664045
									0.483441	1.04005		0.477973	0.70311					0.339932	1.25526		0.592415	0.513659
									0.777415	0.848561		0.454845	0.657825					0.519408	0.966705		0.411047	0.32562
									1.09218	1.24712		0.444693	0.488414					0.741859	1.18203		0.707989	0.506384
									0.774203	1.65785		0.711081	0.376153					1.06988	1.68795		0.613419	0.630249
									1.39234	1.18583			0.286449					1.47164	1.80368			0.242408
									0.821516	1.05711		0.72431	0.446661					0.970228	0.191737		0.787369	0.396342
									0.876425			0.207552	0.520996					1.44611			0.356991	0.356307
												0.61628	0.384769								0.621539	0.253804
									0.370788			0.424734						0.478848			0.692928
									0.52874			0.509598	0.531214					0.571174			0.555263	0.548767
									1.4525			0.780235	0.37805					1.56037			0.858391	0.380642
									1.16573			0.43217	1.26936					1.21294			0.654195	1.84931
									1.25644			0.679545	0.835865					0.82042			0.674919	1.21705
									0.710356			0.372507	0.18687					0.73013			0.478781	0.337204
									0.76335			0.687452	0.493515					0.841176			0.879623	0.602385
									1.40584			0.37781	0.491269					1.02276			0.524673	0.595461
									1.12083				0.125444					1.19876				0.1751
									0.838131				0.764719					0.850732				0.684918
									0.960047				0.467433					1.07096				0.548634
									1.15811				1.34534					0.883605				2.18215
									1.71494									1.60319
									0.839195									1.46367
									0.715013									0.691265

## Sheet: Supplementary Fig. 1
Supplementary Fig. 1a			Supplementary Fig. 1d			Supplementary Fig. 1f			Supplementary Fig. 1h				Supplementary Fig. 1j			Supplementary Fig. 1l
Ctrl	Smn KO		shCtrl	shMunc13-1		Ctrl	Smn KO		Ctrl	Smn KO			Ctrl	Smn KO		Ctrl	Smn KO
0.469072	0.67626		1.09079	0.731457		1.12787	0.726085		1.12386	0.633578			1	0.933969		76	49
1.06761	0.442741		0.623451	0.624463		0.505064	0.60882		1.08581	0.835166			1	0.690467		42	48
1.06064	0.97968		0.971868	0.21243		1.09658	0.58166		1.27596	1.40981			1	0.745359		45	35
0.627027	0.763818		0.747255	0.371488		0.974885	1.02748		0.556233	0.707766			1	0.78183		51	43
0.776826	0.775313		1.31566	0.352253		0.824148	0.707401		0.756244	1.37415			1	0.722862		34	60
0.860867	0.59276		1.03214	0.0062832		1.13219	0.518929		0.754807	2.2047			1	0.741125		23	53
0.71334	0.736043		0.446177	0.187675		1.12906	1.0528		0.728168	0.921218			1	0.762931		99	50
1.39509	0.740696		1.26916	0.075298		0.476766	1.27192		1.03479	1.38284						58	45
1.76484	0.548535		0.801206	0.408988		0.94765	2.23522		0.699782	0.973282						37	46
1.42445	0.725159		0.756507	0.619736		0.794357	0.695156		0.735742	1.36543						49	47
0.89435	0.800566		0.76116	0.530284		1.1161	0.653676		0.833181	0.484562						68	53
1.05536	0.448729		1.1394	0.0643931		0.545494	0.456109		0.748109	0.865895						24	49
1.47156	1.04923		0.982997	0.245046		1.15235	0.685732		0.813497	0.522181						41	41
1.44146	0.677795		0.871298	0.366505		1.3673	0.981577		0.8035	1.2747						32	60
1.43678	1.40196		1.05793	0.389663		0.602102	0.777685		2.02561	1.45248						40	49
0.580123	0.926251		2.13301	0.158218		0.857177	0.504179		1.44293	1.18351						47	58
2.68545	1.10899					2.81625	0.396742		1.88194	0.737873						79	51
1.52994	1.41169		0.676606	0.555164		0.895266	0.867588		1.04186	0.753914						80	43
0.968974	1.13158		0.741238	0.461549		0.692449	0.980844		0.657972	1.71835						60	52
0.872156	1.13746		1.37364	0.540853		1.10808	1.02637			1.10572						61	53
0.787614	1.07335		0.639806	0.58898		0.83886	1.82479		1.04205							109	79
1.01905	0.736003		0.613826	0.706408					0.941	0.928336						55	48
1.29172	0.533949		1.352	0.668261		0.757997	0.284004		1.09143	0.666897						56	68
1.08009	0.376166		0.99609	0.646319		1.84077	0.520968		0.550484	1.03251						36	76
1.00634	0.648729		0.828985	0.656329		0.325086	0.41903		1.27265	1.0288						45	53
1.28334	1.29971		1.29062	0.688631		0.399945	0.408005		0.992874	0.971891						42	59
0.917136	0.93658		1.26636	0.331737		0.633078	1.09203		0.765453	0.936814						73	43
1.57045	1.05644		1.29928	0.72423		2.40236	1.40347		1.04888	1.22136						38	67
0.922758	1.02927		1.27381	0.6733		1.56703	0.505697		0.837145	1.68144						31	79
0.721519	0.918206		0.712099	0.600888		1.04632	0.826974		0.96601	1.01105						33	47
0.794662	1.1324		1.26425	0.654086		1.20063	0.669056		0.793219	1.23503						44	63
0.4464	1.03311		1.05824	0.511723		1.12476	0.62926		0.840483	0.632614						56	76
0.44293	1.1299		1.21057	0.544894		0.285369	0.41401		1.13689	1.33401						55	74
1.04017	0.751844		0.922875	0.468254		0.501246	1.84589		0.708439	0.610466						32	39
0.973679	0.864122		0.942087	0.560375		0.427675	1.46202		1.16683	0.965533						52	21
0.602216	0.859698		1.18592	0.930939		2.28082	0.282572		1.39616	0.833648						47	15
0.457696	0.431305		1.06326	0.849857		1.33806	0.130325		1.29888	0.853942						60	24
0.956157	0.874333		0.979976	0.446761		0.319961	0.0524767		1.06976	0.682952						24	30
0.79365	1.05301		1.06212	0.394753		0.35811	0.353613		0.850922	0.949213						41	19
0.909104	0.752927		0.533701	0.517819		0.950306	0.303595		1.35319	0.801591						42
0.851816	1.47601		0.944761	0.332406		0.918975	0.344579		0.954512	1.19862						45	52
0.721834	1.08464		0.886879	0.373482		1.32151	0.138257		0.915301	1.05015						41	36
0.876345	0.826762		0.853281	0.470356					1.00745	0.701021						42	37
1.30218	0.762035		0.904521	0.620999		1.14631	0.196789									39	42
0.648584	0.949127		0.810551	0.615597		0.358541	0.445332		0.988302	0.648401							39
1.1762	1.10244		0.66036	0.472613		0.942713	0.495758		1.46085	0.525582						62	61
0.801196	0.785183		0.932223	0.664297		1.29906	0.337278		1.22782	0.550616						81	47
1.02211	0.8668		0.921031	0.583472		2.22658	0.571961		0.700447	0.65483						54	45
1.17859	1.15549		1.10809	0.482791		0.538475	1.71289		0.400352	0.882419						47	75
0.734252	1.23165		0.874884	0.541477		0.316078	0.80543		0.712191	0.597407						37	58
0.673688	0.941199		0.891541	0.402731		1.69366	0.434171		1.12892	0.673497						62	44
0.789702	0.910933		1.01626	0.737675		0.334667	0.919265		0.787415	1.38105						56	45
1.28473	0.77653		0.830785	0.515616		0.737957	0.209049		1.23456	1.13208						39	33
1.25274	1.50658		1.20259	0.470787		0.187428	0.417941		0.574475	0.638697						34	36
0.880484	1.16989		1.08727	0.425928		1.48524	0.266757		1.1814	0.661567						36	43
0.7863	1.16554		1.02425	0.404467		1.39836	0.314035		1.40207	0.64766						35	42
0.943596	0.995386		0.905314	0.54934		0.658552	0.465911		1.32888	1.17745						32	47
0.955777	1.55646		1.22682	0.520702		0.749441	0.599263		0.843045	1.03676						41	53
1.40508	1.00855		1.11856	0.706886		0.185623	0.379435		0.932672	0.567985						38	48
1.01219	0.805658		0.958537	0.451765		1.55045	0.24246		1.22022	0.648154						50	36
0.922312	0.605834		1.07776	0.564529		1.29027	0.141655		0.740439	0.972478						76	41
0.754169	0.852317		1.30808			1.25319	0.640154		0.950906	1.1822						32	57
0.870205	1.23991		1.40474			1.78149	0.512864		1.16057	0.766461						55	37
0.809076	0.966795		1.16082			0.865923			1.02446	1.02582						60	55
1.34956	0.549824		1.09192							0.843231						61	63
1.02958	1.02076		1.12589													90	37
0.861163	0.528886		0.964003													45	39
0.971662	1.564		0.975419													62	29
0.996861	1.11167		0.627781													27	47
1.04413	1.0393		1.15123													56	40
0.810499	0.952457		1.13551													45	47
0.99942	1.35869		1.04591													46	44
1.68979	1.68622		0.893174													51	30
0.801525	1.03042		0.879648													47	42
0.692514	1.46119		0.824278													68	34
1.39066	1.18229		0.760446													61	35
0.640334	0.978557		1.12751													35	45
0.585121	0.73874															55	39
0.925087	0.971971															39	48
0.876948	0.979987																50
1.42787	0.981636															25	48
0.672572	1.28521															63	63
1.25564	0.89898															53	47
1.2133	0.856565															34	34
0.553176	1.05142															28	45
0.773612	1.19433															32	41
0.567851	0.810683															44	54
0.874464	0.988149															34
0.890545	0.904467															36	58
0.732773	0.643602																65
0.659079	0.855071																61
	0.580405																47
0.838352	0.506511																44
0.489221	0.699223																69
0.740698	0.818241																24
0.781091	0.520112																40
0.880323	0.559116																43
1.28678	0.56887
1.27423	0.680811
1.28864	0.49378
1.12283	0.705906
1.24551	1.57539
0.837629	0.970727
0.944893	0.904693
1.63709	1.20697
0.781505	0.808375
1.07064	0.899348
1.05682	0.681164
0.831974	0.6552
0.994458	0.640702
1.00993	0.800979
1.09106	0.561766
0.887961	0.815852
1.00217	0.801198
0.607833	1.43116
0.363722	1.70273
1.48031	1.26437
0.711346	0.985909
0.791284	0.528766
0.786884	0.731889
0.905978	0.86524
0.95761	0.626354
0.746399	1.43872
1.00406	0.947865
0.99338	1.12194
0.849464	1.4826
1.23484	0.740626
1.08679	1.04825
0.912104	0.838938
1.45036	0.93586
1.35177	0.928268
1.05235
1.04034	1.16272
0.774963	0.814218
0.623843	0.630119
1.21559	0.900734
1.02871	1.11979
1.66375	1.1904
1.45759	1.05716
0.844582	0.993318
0.970348	1.60178
	1.47166
	1.30867
	1.38602
	1.88342
	1.34275
	1.62892
	1.72674
	1.0524
	0.754683
	1.29794
	1.43765
	1.39096
	1.3542
	1.33607
	1.23082
	1.31505
	1.64222
	1.16729
	1.20266
	1.31353
	2.29216
	1.68908
	2.34795
	1.04742
	1.01007
	1.56086
	2.14094
	2.27259
	1.41298
	1.62371
	1.56922
	1.43137
	1.33678
	1.50819
	1.12477
	1.22601
	1.47058
	1.34753
	1.22002
	1.71935
	0.817746
	1.39796
	1.17044
	1.56509
	1.08521
	1.25113

[truncated: 7 more sheets: Supplementary  Fig. 2, Supplementary Fig. 3, Supplementary  Fig. 4, Supplementary  Fig. 5, Supplementary Fig. 6, Supplementary Fig. 7, Sheet1]
